# Supplementary material for: Supervised prediction of drug-induced nephrotoxicity based on interleukin-6 and -8 expression levels
Source: BMC Bioinformatics. 2014 Dec 8;15(Suppl 16):S16. doi: 10.1186/1471-2105-15-S16-S16 (PMC4290648; doi:10.1186/1471-2105-15-S16-S16)
Supplement: Additional file 1 — raw_data.csv · File format: csv file · Title of data: Raw data used in our study · Description of data: IL-6 and -8 expression levels of HPTC1, 2 and 3 treated with 41 compounds. [file 1471-2105-15-S16-S16-S1.csv]

Compound	Label	HPTC1-IL6	HPTC1-IL8	HPTC2-IL6	HPTC2-IL8	HPTC3-IL6	HPTC3-IL8
Gentamicin	Toxic	16.9	8.6	1.7	2	1.6	1.9
Tobramycin	Toxic	8	8.9	1.4	1.5	1.4	2
Rifampicin	Toxic	38.9	110.8	3.6	13.1	5.3	7.3
Tetracycline	Toxic	6.3	1.5	2.3	3.6	23.6	35.5
Puromycin	Toxic	8.5	9.5	79.5	146.1	80.4	46.4
Cephalosporin C	Toxic	3.9	2.3	3.6	9.2	1.4	2.4
5-Fluorouracil	Toxic	3.6	2.4	4.8	3.8	12	5.4
Cisplatin	Toxic	3.8	20.1	27.9	32.7	12.1	21.9
Ifosfamide	Toxic	1.7	1.5	1.3	1.8	2.9	2.6
Paraquat	Toxic	3.1	16.3	7.5	13.2	11.8	9.7
Arsenic(III) oxide	Toxic	3	6	1.6	25.7	31.4	22.8
Bismuth(III) oxide	Toxic	1.1	11.9	1.9	22.5	4	9.6
Cadmium(II) chloride	Toxic	6.6	9.7	12.9	165.2	10.8	13.3
Copper(II) chloride	Toxic	10.4	7.5	12.4	119	0.9	9.9
Germanium(IV) oxide	Toxic	1.7	2.9	3.6	5.7	2.2	3.4
Gold(I) chloride	Toxic	10	2.2	13.6	8.3	5.8	3.5
Lead acetate	Toxic	3.5	3.3	8.6	23.8	2.3	2.8
Potassium dichromate	Toxic	1.7	3.8	0.8	2.7	0.6	10.1
Tacrolimus	Toxic	24.6	3.9	37.6	29.3	38.1	25
Cyclosporin A	Toxic	1.1	5.6	3.4	67.4	1.3	17.8
Citrinin	Toxic	3.9	2.3	1.3	4.9	2.3	1.5
Tenofovir	Toxic	1.6	4.3	0.7	1	1.1	2
Vancomycin	Toxic-Non	1.4	1.6	1.4	1.8	1	0.8
Phenacetin	Toxic-Non	1.2	1.3	0.8	0.9	6.2	3.6
Acetaminophen	Toxic-Non	1.3	1.5	2.9	2.6	0.8	0.9
Ibuprofen	Toxic-Non	2.6	3.1	16.1	4.3	2.9	1.5
Furosemide	Toxic-Non	1.7	1.9	2.6	2.6	9	8.2
Lithium chloride	Toxic-Non	0.7	0.5	17.4	20.5	1.1	1.3
Lindane	Toxic-Non	1	1.1	0.8	1.5	0.9	1.2
Ethylene glycol	Toxic-Non	1	1.1	1.8	2	1	1.2
Valacyclovir	Toxic-Non	1.7	1.3	1.6	1.2	1.4	1.3
Lincomycin	Toxic-Non	1.3	1.2	1.3	1.4	1	1.1
Ciprofloxacin	Toxic-Non	4.7	5.3	1.3	1.6	2.9	3.2
Ribavirin	Toxic-Non	1.5	1.4	1.2	1.4	1.2	1.7
Glycine	Toxic-Non	1.7	2	2.7	1.3	1	1.2
Dexamethasone	Toxic-Non	0.9	1.1	2.7	2.9	1.4	1.7
Melatonin	Toxic-Non	1.2	1.5	1.1	1.4	0.9	1.3
Levodopa (DOPA)	Toxic-Non	1.8	1.3	1.2	3.1	0.6	1.3
Triiodothyronine	Toxic-Non	3.4	1.8	3.1	24	3.4	5.1
Acarbose	Toxic-Non	1.6	1.5	1.2	1.3	1.3	1.3
Atorvastatin	Non-toxic	1	3.6	1	1.6	128.5	38.2
