# Supplementary material for: Supervised prediction of drug-induced nephrotoxicity based on interleukin-6 and -8 expression levels
Source: BMC Bioinformatics. 2014 Dec 8;15(Suppl 16):S16. doi: 10.1186/1471-2105-15-S16-S16 (PMC4290648; doi:10.1186/1471-2105-15-S16-S16)
Supplement: Additional file 2 — Nephrotoxicity_R_Code_v1.0.zip · File format: zip file · Title of data: Supervised classification source code · Description of data: R source code to regenerate the results in our study. [file 1471-2105-15-S16-S16-S2.zip]

Archive with 27 entries (25 files):
- Nephrotoxicity_R_Code_v1.0/Nephrotoxicity_R_Code_v1.0/
- Nephrotoxicity_R_Code_v1.0/Nephrotoxicity_R_Code_v1.0/.RData
- Nephrotoxicity_R_Code_v1.0/Nephrotoxicity_R_Code_v1.0/.Rhistory
- Nephrotoxicity_R_Code_v1.0/Nephrotoxicity_R_Code_v1.0/acc.txt
- Nephrotoxicity_R_Code_v1.0/Nephrotoxicity_R_Code_v1.0/cXprofiling'.R
- Nephrotoxicity_R_Code_v1.0/Nephrotoxicity_R_Code_v1.0/cXprofiling'_AUCROC.R
- Nephrotoxicity_R_Code_v1.0/Nephrotoxicity_R_Code_v1.0/DataHPTC1.csv
- Nephrotoxicity_R_Code_v1.0/Nephrotoxicity_R_Code_v1.0/DataHPTC1_IL6'.csv
- Nephrotoxicity_R_Code_v1.0/Nephrotoxicity_R_Code_v1.0/DataHPTC1_IL8'.csv
- Nephrotoxicity_R_Code_v1.0/Nephrotoxicity_R_Code_v1.0/DataHPTC2.csv
- Nephrotoxicity_R_Code_v1.0/Nephrotoxicity_R_Code_v1.0/DataHPTC2_IL6'.csv
- Nephrotoxicity_R_Code_v1.0/Nephrotoxicity_R_Code_v1.0/DataHPTC2_IL8'.csv
- Nephrotoxicity_R_Code_v1.0/Nephrotoxicity_R_Code_v1.0/DataHPTC3.csv
- Nephrotoxicity_R_Code_v1.0/Nephrotoxicity_R_Code_v1.0/DataHPTC3_IL6'.csv
- Nephrotoxicity_R_Code_v1.0/Nephrotoxicity_R_Code_v1.0/DataHPTC3_IL8'.csv
- Nephrotoxicity_R_Code_v1.0/Nephrotoxicity_R_Code_v1.0/DoubleHPTC1.csv
- Nephrotoxicity_R_Code_v1.0/Nephrotoxicity_R_Code_v1.0/DoubleHPTC2.csv
- Nephrotoxicity_R_Code_v1.0/Nephrotoxicity_R_Code_v1.0/DoubleHPTC3.csv
- Nephrotoxicity_R_Code_v1.0/Nephrotoxicity_R_Code_v1.0/Nephrotoxicity.R
- Nephrotoxicity_R_Code_v1.0/Nephrotoxicity_R_Code_v1.0/Readme.txt
- Nephrotoxicity_R_Code_v1.0/Nephrotoxicity_R_Code_v1.0/result/
- Nephrotoxicity_R_Code_v1.0/Nephrotoxicity_R_Code_v1.0/result/DataHPTC1randomForest_250_1result.txt
- Nephrotoxicity_R_Code_v1.0/Nephrotoxicity_R_Code_v1.0/ROCcurvedrawingMain.R
- Nephrotoxicity_R_Code_v1.0/Nephrotoxicity_R_Code_v1.0/ROCdrawing.R
- Nephrotoxicity_R_Code_v1.0/Nephrotoxicity_R_Code_v1.0/RunClassification.R
- Nephrotoxicity_R_Code_v1.0/Nephrotoxicity_R_Code_v1.0/sen.txt
- Nephrotoxicity_R_Code_v1.0/Nephrotoxicity_R_Code_v1.0/spe.txt
