# Supplementary material for: Supervised prediction of drug-induced nephrotoxicity based on interleukin-6 and -8 expression levels
Source: BMC Bioinformatics. 2014 Dec 8;15(Suppl 16):S16. doi: 10.1186/1471-2105-15-S16-S16 (PMC4290648; doi:10.1186/1471-2105-15-S16-S16)
Supplement: Additional file 2 — Nephrotoxicity_R_Code_v1.0.zip · File format: zip file · Title of data: Supervised classification source code · Description of data: R source code to regenerate the results in our study. [file 1471-2105-15-S16-S16-S2.zip › Nephrotoxicity_R_Code_v1.0/Nephrotoxicity_R_Code_v1.0/acc.txt]

93.30357 
90 
92.2619 
93.30357 
91.66667 
94.16667 
96.42857 
92.2619 
84.52381 
92.85714 
95.83333 
88.69048 
96.42857 
91.66667 
92.85714 
92.85714 
95.83333 
88.69048 
89.73214 
92.2619 
87.02381 
93.30357 
95.83333 
92.2619 
74.10714 
81.54762 
94.7619 
96.42857 
89.28571 
91.66667 
93.30357 
90 
92.2619 
93.30357 
91.66667 
94.16667 
96.42857 
92.2619 
84.52381 
92.85714 
95.83333 
88.69048 
96.42857 
91.66667 
92.85714 
92.85714 
95.83333 
88.69048 
89.73214 
92.2619 
87.02381 
93.30357 
95.83333 
92.2619 
74.10714 
81.54762 
94.7619 
96.42857 
89.28571 
91.66667 
93.30357 
90 
92.2619 
93.30357 
91.66667 
94.16667 
96.42857 
92.2619 
84.52381 
92.85714 
95.83333 
88.69048 
96.42857 
91.66667 
92.85714 
92.85714 
95.83333 
88.69048 
89.73214 
92.2619 
87.02381 
93.30357 
95.83333 
92.2619 
74.10714 
81.54762 
94.7619 
96.42857 
89.28571 
91.66667 
100 
97.72727 
97.72727 
100 
97.72727 
97.72727 
97.72727 
97.72727 
98.86364 
97.72727 
100 
100 
100 
100 
100 
97.72727 
100 
100 
100 
100 
100 
100 
100 
100 
100 
100 
100 
100 
100 
100 
