# Supplementary material for: Supervised prediction of drug-induced nephrotoxicity based on interleukin-6 and -8 expression levels
Source: BMC Bioinformatics. 2014 Dec 8;15(Suppl 16):S16. doi: 10.1186/1471-2105-15-S16-S16 (PMC4290648; doi:10.1186/1471-2105-15-S16-S16)
Supplement: Additional file 2 — Nephrotoxicity_R_Code_v1.0.zip · File format: zip file · Title of data: Supervised classification source code · Description of data: R source code to regenerate the results in our study. [file 1471-2105-15-S16-S16-S2.zip › Nephrotoxicity_R_Code_v1.0/Nephrotoxicity_R_Code_v1.0/cXprofiling'_AUCROC.R]

################################################################################
# A R library for performing supervised classification

# Copyright:   (c) 2014, BII, A*STAR. All rights reserved.
################################################################################

### Load the needed library
library(e1071)
library(caret)
#library(parallel)
library(randomForest)
library(ROCR)
library(pROC)
cat("\n!!!!!!! Please remember to define core.number in your environment. !!!!!!!!\n\n")
#core.number <- if (Sys.info()[["sysname"]] == "Linux") 7 else 1

###===========================================================================
### Function to generate stratified CV folds
### * The returned vector has the same size as the number of proteins
###===========================================================================
gen_cvfolds <- function(class.list, fold.number){

  cvfold.list <- rep(0, length(class.list))
  mark<-0
  for (class.name in levels(class.list)){
    ### Find the idx of the current class
    class.idx <- which(class.list == class.name)
    if(fold.number<=length(class.idx))
    {mark=mark+1}
  }
	if(mark>=length(levels(class.list))-1){
		
	for (class.name in levels(class.list)){
		### Find the idx of the current class
		class.idx <- which(class.list == class.name)
		
		### How many proteins in each class?
		protein.number <- length(class.idx)
		n <- protein.number
		
		### Assign a fold ifx to them
		if (n < protein.number){
			cvfold.list[class.idx] <- c(rep(1:fold.number, length.out=n),
									    rep(0, length.out=protein.number-n))[sample(protein.number, protein.number)]
		}else{		
			cvfold.list[class.idx] <- rep(1:fold.number, length.out=protein.number)[sample(protein.number, protein.number)]
		}		
	}
	}else{
	  cvfold.list <- rep(1:fold.number, length.out=fold.number)[sample(fold.number, fold.number)]
	}
	return(cvfold.list)		
}

###===========================================================================
### Function to find SVM Weights
###===========================================================================
find_SVM_weight <- function(model)
{
	W <- NULL
	
	if (model$nclasses==2){
		### Weight for binary classification
		W <- t(model$coefs) %*% model$SV
		
	}else{
		### Weight for multi-class classification
		start <- c(1, cumsum(model$nSV) + 1)
		start <- start[-length(start)]
		
		get_weight <- function(i,j){
			ri <- start[i] : (start[i] + model$nSV[i] - 1)
			rj <- start[j] : (start[j] + model$nSV[j] - 1)
			
			coef1 <- model$coefs[ri, j-1]
			coef2 <- model$coefs[rj, i]
			
			t(coef1) %*% model$SV[ri,] + t(coef2) %*% model$SV[rj,]
		}		

		for (i in 1:(model$nclasses-1)){
			for (j in (i+1):model$nclasses){
				W <- rbind(W, get_weight(i,j))
			}
		}		
	}
	return(W)
}

###===========================================================================
### Function to perform SVM classification
###===========================================================================
classify_svm <- function(data, label, kernel.type, cost, gamma, class.weights, cross=0)
{	
	### Perform the classification	
	model <- NULL
	if (charmatch("linearR", kernel.type, nomatch=0)){
	
		model <- LiblineaR( data=data$train[, data$fmask],
				labels=label$train,
				type=switch(kernel.type, linearR1=1, linearR2=2, linearR4=4, 2),
				cost=cost,
				bias=FALSE,
				cross=cross,
				wi=class.weights,probability=TRUE)		
		
	}else{
		### Train the classifier
		model <- svm(x=data$train[, data$fmask], 
					 y=label$train,
					 kernel=kernel.type,
				  	 cost=cost,
				  	 gamma=gamma,
				  	 degree=3,
				  	 class.weights=class.weights,
				  	 cross=cross,
				  	 scale=FALSE,
				  	 cachesize=200,probability=TRUE)
	}

	### Return if cross
	if (cross > 0){
		return(if (charmatch("linearR", kernel.type, nomatch=0)) (model*100) else mean(model$accuracies))
	}

	### Apply the prediction
	predictedprob <- NULL
  
	predicted <- NULL
	predicted <- list(train = predict(model, data$train[, data$fmask]),
	                  test  = predict(model, data$test[, data$fmask]))
	
	#predictedprob <- list(train = predict(model, data$train[, data$fmask],decision.value=TRUE),
	                      #test  = predict(model, data$test[, data$fmask],decision.value=TRUE)) 
  
	predictedprob <- list(train = predict(model, data$train[, data$fmask],probability =TRUE),
	test  = predict(model, data$test[, data$fmask],probability =TRUE)) 
  
	#prediction.new<-list(trainpre = prediction(attr(predictedprob$train,"decision.value"), label$train,label.ordering=c("Toxic-Non","Toxic")),
	                     #testpre  = prediction(attr(predictedprob$test,"decision.value"), label$test,label.ordering=c("Toxic-Non","Toxic")))
	
	prediction.new<-list(trainpre = prediction(attr(predictedprob$train,"probabilities")[,2], label$train,label.ordering=c("Toxic-Non","Toxic")),
	                     testpre  = prediction(attr(predictedprob$test,"probabilities")[,2], label$test,label.ordering=c("Toxic-Non","Toxic")))
  
	prediction.roc <-list(train.roc = performance(prediction.new$trainpre, "tpr", "fpr"), 
	                      test.roc=performance(prediction.new$testpre, "tpr", "fpr"))

	auc.train <- as.numeric(performance(prediction.new$trainpre, "auc")@y.values)
	auc.test <- as.numeric(performance(prediction.new$testpre, "auc")@y.values)


	actuallabel.train<-as.numeric(label$train)
	predictlabel.train<-as.numeric(predicted$train)
	
	actuallabel.test<-as.numeric(label$test)
	predictlabel.test<-as.numeric(predicted$test)

	auc.train <- as.numeric(performance(prediction.new$trainpre, "auc")@y.values)
	auc.test <- as.numeric(performance(prediction.new$testpre, "auc")@y.values)

	### Measure the performance
	train.cm <- confusionMatrix(predicted$train, label$train)
	test.cm  <- confusionMatrix(predicted$test,  label$test)

	### Calculare the Balanced accuracy rate

	perf <- NULL
	if (nlevels(label$train) == 2){
		perf <- list(
			bar.train = mean(train.cm$byClass[c(1,2)])*100,
			bar.test  = mean(test.cm$byClass[c(1,2)])*100,
			acc.train = diag(train.cm$table)/colSums(train.cm$table)*100,
			acc.test  = diag(test.cm$table)/colSums(test.cm$table)*100,
			accIncob.train = sum(diag(train.cm$table))/sum(train.cm$table)*100, #not balanced
			accIncob.test  = sum(diag(test.cm$table))/sum(test.cm$table)*100,#not balanced
			sen.train  = train.cm$table[1,1]/(train.cm$table[1,1]+train.cm$table[2,1])*100,
			sen.test  = test.cm$table[1,1]/(test.cm$table[1,1]+test.cm$table[2,1])*100,
			spe.train  = train.cm$table[2,2]/(train.cm$table[1,2]+train.cm$table[2,2])*100,
			spe.test  = test.cm$table[2,2]/(test.cm$table[1,2]+test.cm$table[2,2])*100,
			train.roc = prediction.roc$train.roc,
			test.roc = prediction.roc$test.roc,
			#train.auc = auc.train,
			#test.auc = auc.test
			#train.auc = auc(roc(label$train,attr(predictedprob$train,"decision.value"))),
			#test.auc = auc(roc(label$test,attr(predictedprob$test,"decision.value")))
			train.auc = auc(roc(label$train,attr(predictedprob$train,"probabilities")[,2])),
			test.auc = auc(roc(label$test,attr(predictedprob$test,"probabilities")[,2]))
		)
	}else{
		perf <- list(
			bar.train = rowMeans(train.cm$byClass[,c(1,2)])*100,
			bar.test  = rowMeans(test.cm$byClass[,c(1,2)])*100,
			acc.train = diag(train.cm$table)/colSums(train.cm$table)*100, #This is balanced
			acc.test  = diag(test.cm$table)/colSums(test.cm$table)*100, #This is balanced
			accIncob.train = sum(diag(train.cm$table))/sum(train.cm$table)*100, #not balanced
			accIncob.test  = sum(diag(test.cm$table))/sum(test.cm$table)*100,#not balanced
			sen.train  = train.cm$table[1,1]/(train.cm$table[1,1]+train.cm$table[2,1])*100,
			sen.test  = test.cm$table[1,1]/(test.cm$table[1,1]+test.cm$table[2,1])*100,
			spe.train  = train.cm$table[2,2]/(train.cm$table[1,2]+train.cm$table[2,2])*100,
			spe.test  = test.cm$table[2,2]/(test.cm$table[1,2]+test.cm$table[2,2])*100,
			train.roc = prediction.roc$train.roc,
			test.roc = prediction.roc$test.roc,
			#train.auc = auc.train,
			#test.auc = auc.test
			#train.auc = auc(roc(label$train,attr(predictedprob$train,"decision.value"))),
			#test.auc = auc(roc(label$test,attr(predictedprob$test,"decision.value")))
			train.auc = auc(roc(label$train,attr(predictedprob$train,"probabilities")[,2])),
			test.auc = auc(roc(label$test,attr(predictedprob$test,"probabilities")[,2]))
		)
	}

	### Calculate the weight (if linear)	
	weights <- NULL
	if (kernel.type == "linear"){	
		weights <- find_SVM_weight(model)
		
	}else if(charmatch("linearR", kernel.type, nomatch=0)){
		weights <- model$W
	}
	
	### Return
	list(perf=perf, weights=weights)
}
###===========================================================================
### Function to perform knn classification
###===========================================================================
classify_knn <- function(data, label, k)
{  
  
  knnpredict<- knn(data$train[, data$fmask], data$test[, data$fmask], label$train, k=k, prob=TRUE)
  
  ### Measure the performance
  train.cm <- confusionMatrix(knnpredict, label$test)

  actual.label<-as.numeric(label$test)
  predict.label<-as.numeric(knnpredict[1:length(label$test)])
  
  ### Calculate the Balanced accuracy rate
  ### Calculate the accuracy (bad metric for optimization!)
  browser()
  perf <- NULL
  if (nlevels(label$train) == 2){
    perf <- list(
      bar.train = mean(train.cm$byClass[c(1,2)])*100,
      #bar.test  = mean(test.cm$byClass[c(1,2)])*100,
      acc.train = diag(train.cm$table)/colSums(train.cm$table)*100,
      #acc.test  = diag(test.cm$table)/colSums(test.cm$table)*100,
      accIncob.train = sum(diag(train.cm$table))/sum(train.cm$table)*100, #not balanced
      #accIncob.test  = sum(diag(test.cm$table))/sum(test.cm$table)*100,#not balanced
      sen.train  = train.cm$table[1,1]/(train.cm$table[1,1]+train.cm$table[2,1])*100,
      #sen.test  = test.cm$table[1,1]/(test.cm$table[1,1]+test.cm$table[2,1])*100,
      spe.train  = train.cm$table[2,2]/(train.cm$table[1,2]+train.cm$table[2,2])*100,
      #spe.test  = test.cm$table[2,2]/(test.cm$table[1,2]+test.cm$table[2,2])*100,
      #train.roc = prediction.roc$train.roc,
      #test.roc = prediction.roc$test.roc,
      #train.auc = auc.train,
      #test.auc = auc(roc(actual.label,predict.label))
      test.auc=auc(roc(actual.label,attr(knnpredict,"prob")))
      )
  }else{
    perf <- list(
      bar.train = rowMeans(train.cm$byClass[,c(1,2)])*100,
      #bar.test  = rowMeans(test.cm$byClass[,c(1,2)])*100,
      acc.train = diag(train.cm$table)/colSums(train.cm$table)*100, #This is balanced
      #acc.test  = diag(test.cm$table)/colSums(test.cm$table)*100, #This is balanced
      accIncob.train = sum(diag(train.cm$table))/sum(train.cm$table)*100, #not balanced
      #accIncob.test  = sum(diag(test.cm$table))/sum(test.cm$table)*100,#not balanced
      sen.train  = train.cm$table[1,1]/(train.cm$table[1,1]+train.cm$table[2,1])*100,
      #sen.test  = test.cm$table[1,1]/(test.cm$table[1,1]+test.cm$table[2,1])*100,
      spe.train  = train.cm$table[2,2]/(train.cm$table[1,2]+train.cm$table[2,2])*100,
      #spe.test  = test.cm$table[2,2]/(test.cm$table[1,2]+test.cm$table[2,2])*100,
      #train.roc = prediction.roc$train.roc,
      #test.roc = prediction.roc$test.roc,
      #train.auc = auc.train,
      test.auc=auc(roc(actual.label,attr(knnpredict,"prob")))
      )
  }
  
  ### Return
  list(perf=perf)
}
#function to perfom Naive Bayes
classify_NB <- function(data, label)
{  

  ### Perform the classification	
  model <- NULL
  
  ### Train the classifier
  model <- naiveBayes(x=data$train[, data$fmask], 
                      y=label$train)
  
  ### Apply the prediction
  predictedprob <- NULL
  
  predictedprob <- list(train = predict(model, data$train[, data$fmask],type="raw"),
                        test  = predict(model, data$test[, data$fmask],type="raw"))  
  prediction.new<-list(trainpre = prediction(predictedprob$train[,2], label$train,label.ordering=c("Toxic","Toxic-Non")),
                       testpre  = prediction(predictedprob$test[,2], label$test,label.ordering=c("Toxic","Toxic-Non")))
  
  prediction.roc <-list(train.roc = performance(prediction.new$trainpre, "tpr", "fpr"), 
                        test.roc=performance(prediction.new$testpre, "tpr", "fpr"))
  
  predicted <- NULL
  predicted <- list(train = predict(model, data$train[, data$fmask]),
                    test  = predict(model, data$test[, data$fmask]))
  
  auc.train <- as.numeric(performance(prediction.new$trainpre, "auc")@y.values)
  auc.test <- as.numeric(performance(prediction.new$testpre, "auc")@y.values)  
  
  actuallabel.train<-as.numeric(label$train)
  predictlabel.train<-as.numeric(predicted$train)
  
  actuallabel.test<-as.numeric(label$test)
  predictlabel.test<-as.numeric(predicted$test)

  ### Measure the performance
  train.cm <- confusionMatrix(predicted$train, label$train)
  test.cm  <- confusionMatrix(predicted$test,  label$test)
  browser()
  ### Calculate the Balanced accuracy rate
  ### Calculate the accuracy (bad metric for optimization!)
  perf <- NULL
  if (nlevels(label$train) == 2){
    perf <- list(
      bar.train = mean(train.cm$byClass[c(1,2)])*100,
      bar.test  = mean(test.cm$byClass[c(1,2)])*100,
      acc.train = diag(train.cm$table)/colSums(train.cm$table)*100,
      acc.test  = diag(test.cm$table)/colSums(test.cm$table)*100,
      accIncob.train = sum(diag(train.cm$table))/sum(train.cm$table)*100, #not balanced
      accIncob.test  = sum(diag(test.cm$table))/sum(test.cm$table)*100,#not balanced
      sen.train  = train.cm$table[1,1]/(train.cm$table[1,1]+train.cm$table[2,1])*100,
      sen.test  = test.cm$table[1,1]/(test.cm$table[1,1]+test.cm$table[2,1])*100,
      spe.train  = train.cm$table[2,2]/(train.cm$table[1,2]+train.cm$table[2,2])*100,
      spe.test  = test.cm$table[2,2]/(test.cm$table[1,2]+test.cm$table[2,2])*100,
      train.roc = prediction.roc$train.roc,
      test.roc = prediction.roc$test.roc,
      #train.auc = auc.train,
      #test.auc = auc.test
      train.auc = auc(roc(label$train,predictedprob$train[,2])),
      test.auc = auc(roc(label$test,predictedprob$test[,2]))
    )
  }else{
    perf <- list(
      bar.train = rowMeans(train.cm$byClass[,c(1,2)])*100,
      bar.test  = rowMeans(test.cm$byClass[,c(1,2)])*100,
      acc.train = diag(train.cm$table)/colSums(train.cm$table)*100, #This is balanced
      acc.test  = diag(test.cm$table)/colSums(test.cm$table)*100, #This is balanced
      accIncob.train = sum(diag(train.cm$table))/sum(train.cm$table)*100, #not balanced
      accIncob.test  = sum(diag(test.cm$table))/sum(test.cm$table)*100,#not balanced
      sen.train  = train.cm$table[1,1]/(train.cm$table[1,1]+train.cm$table[2,1])*100,
      sen.test  = test.cm$table[1,1]/(test.cm$table[1,1]+test.cm$table[2,1])*100,
      spe.train  = train.cm$table[2,2]/(train.cm$table[1,2]+train.cm$table[2,2])*100,
      spe.test  = test.cm$table[2,2]/(test.cm$table[1,2]+test.cm$table[2,2])*100,
      train.roc = prediction.roc$train.roc,
      test.roc = prediction.roc$test.roc,
      #train.auc = auc.train,
      #test.auc = auc.test
      train.auc = auc(roc(label$train,predictedprob$train[,2])),
      test.auc = auc(roc(label$test,predictedprob$test[,2]))
    )
  }
  
  ### Return
  list(perf=perf, weights=weights)
}
#function to perfom randomForest
classify_randomForest <- function(data, label,ntreec,mtryc)
{  
  
  ### Perform the classification  
  model <- NULL

  ### Train the classifier
  model <- randomForest(x=data$train[, data$fmask], 
                      y=label$train,ntree=ntreec,mtry=mtryc)

  ### Apply the prediction
  predictedprob <- NULL
  
  predictedprob <- list(train = predict(model, data$train[, data$fmask],type="prob")[,2],
                        test  = predict(model, data$test[, data$fmask],type="prob")[,2])  
  prediction.new<-list(trainpre = prediction(predictedprob$train, label$train,label.ordering=c("Toxic","Toxic-Non")),
                       testpre  = prediction(predictedprob$test, label$test,label.ordering=c("Toxic","Toxic-Non")))
  
  prediction.roc <-list(train.roc = performance(prediction.new$trainpre, "tpr", "fpr"), 
                        test.roc=performance(prediction.new$testpre, "tpr", "fpr"))

  auc.train <- as.numeric(performance(prediction.new$trainpre, "auc")@y.values)
  auc.test <- as.numeric(performance(prediction.new$testpre, "auc")@y.values)
  
  predicted <- NULL
  predicted <- list(train = predict(model, data$train[, data$fmask]),
                    test  = predict(model, data$test[, data$fmask]))
  
  actuallabel.train<-as.numeric(label$train)
  predictlabel.train<-as.numeric(predicted$train)
  
  actuallabel.test<-as.numeric(label$test)
  predictlabel.test<-as.numeric(predicted$test)
  

  
  ### Measure the performance
  train.cm <- confusionMatrix(predicted$train, label$train)
  test.cm  <- confusionMatrix(predicted$test,  label$test)

  ### Calculate the Balanced accuracy rate
  ### Calculate the accuracy (bad metric for optimization!)
  perf <- NULL
  if (nlevels(label$train) == 2){
    perf <- list(
      bar.train = mean(train.cm$byClass[c(1,2)])*100,
      bar.test  = mean(test.cm$byClass[c(1,2)])*100,
      acc.train = diag(train.cm$table)/colSums(train.cm$table)*100,
      acc.test  = diag(test.cm$table)/colSums(test.cm$table)*100,
      accIncob.train = sum(diag(train.cm$table))/sum(train.cm$table)*100, #not balanced
      accIncob.test  = sum(diag(test.cm$table))/sum(test.cm$table)*100,#not balanced
      sen.train  = train.cm$table[1,1]/(train.cm$table[1,1]+train.cm$table[2,1])*100,
      sen.test  = test.cm$table[1,1]/(test.cm$table[1,1]+test.cm$table[2,1])*100,
      spe.train  = train.cm$table[2,2]/(train.cm$table[1,2]+train.cm$table[2,2])*100,
      spe.test  = test.cm$table[2,2]/(test.cm$table[1,2]+test.cm$table[2,2])*100,
      train.roc = prediction.roc$train.roc,
      test.roc = prediction.roc$test.roc,
      #train.auc = auc.train,
      #test.auc = auc.test
      
      train.auc = auc(roc(label$train,predictedprob$train)),
      test.auc = auc(roc(label$test,predictedprob$test))
    )
  }else{
    perf <- list(
      bar.train = rowMeans(train.cm$byClass[,c(1,2)])*100,
      bar.test  = rowMeans(test.cm$byClass[,c(1,2)])*100,
      acc.train = diag(train.cm$table)/colSums(train.cm$table)*100, #This is balanced
      acc.test  = diag(test.cm$table)/colSums(test.cm$table)*100, #This is balanced
      accIncob.train = sum(diag(train.cm$table))/sum(train.cm$table)*100, #not balanced
      accIncob.test  = sum(diag(test.cm$table))/sum(test.cm$table)*100,#not balanced
      sen.train  = train.cm$table[1,1]/(train.cm$table[1,1]+train.cm$table[2,1])*100,
      sen.test  = test.cm$table[1,1]/(test.cm$table[1,1]+test.cm$table[2,1])*100,
      spe.train  = train.cm$table[2,2]/(train.cm$table[1,2]+train.cm$table[2,2])*100,
      spe.test  = test.cm$table[2,2]/(test.cm$table[1,2]+test.cm$table[2,2])*100,
      train.roc = prediction.roc$train.roc,
      test.roc = prediction.roc$test.roc,
      #train.auc = auc.train,
      #test.auc = auc.test
      
      train.auc = auc(roc(label$train,predictedprob$train)),
      test.auc = auc(roc(label$test,predictedprob$test))
      )
  }
  
  ### Return
  list(perf=perf, weights=weights)
}
###===========================================================================
### Function to tune SVM classifier
### tune.para: 	cross	= 0
###				type 	= performance measure type
###                       "acc.mean", "bar.mean", "acc.quartile", "bar.quartile"
### 			select 	= performance measurement tie breaker
###                       "min", "max"
###				cost.list	
###				gamma.list
###				is.verbose = TRUE
###===========================================================================
tune_svm <- function(data, label, kernel.type, class.weights, tune.para)
{	

	### Tune the classifier
	tune.score <- matrix(0, length(tune.para$cost.list), 
							length(tune.para$gamma.list))

	for (gamma.idx in 1:length(tune.para$gamma.list)){
		### Perform the optimization in parallel
		result <- mclapply(tune.para$cost.list, 
			function(cost){ classify_svm(data, label, 
						  kernel.type,
						  cost, tune.para$gamma.list[gamma.idx],
						  class.weights, tune.para$cross)},
			mc.cores=core.number)

		### Collect the results
		for (cost.idx in 1:length(tune.para$cost.list)){
			
			### Based on averaged BAR
			if (tune.para$cross > 0){
				tune.score[cost.idx, gamma.idx] <- result[[cost.idx]]
			}else{			
				tune.score[cost.idx, gamma.idx] <- switch(tune.para$type,
					acc.min		 = min(result[[cost.idx]]$perf$acc.test),
					acc.mean     = mean(result[[cost.idx]]$perf$acc.test),					
					bar.mean     = mean(result[[cost.idx]]$perf$bar.test),
					acc.quartile = quantile(result[[cost.idx]]$perf$acc.test, 0.25),
					bar.quartile = quantile(result[[cost.idx]]$perf$bar.test, 0.25))			
			}
			
			if (tune.para$is.verbose) cat("cost=",  tune.para$cost.list[cost.idx], 
										  "gamma=", tune.para$gamma.list[gamma.idx], 
					    				  ", score=", tune.score[cost.idx, gamma.idx], "\n")
		}
	}

	### Select the optimum parameters
	opti.idx <- which(tune.score==max(tune.score), arr.ind=TRUE)	
	cost.max.idx <- gamma.max.idx <- NULL
	
	if (tune.para$select == "min"){
		cost.max.idx  <- opti.idx[1,1]
		gamma.max.idx <- opti.idx[1,2]
		
	}else if (tune.para$select == "max"){
		cost.max.idx  <- opti.idx[nrow(opti.idx),1]
		gamma.max.idx <- opti.idx[nrow(opti.idx),2]
	}

	### Return the optimum parameter
	list(cost =tune.para$cost.list[cost.max.idx],
		 gamma=tune.para$gamma.list[gamma.max.idx])
}

tune_knn <- function(data, label,tune.para)
{ 

  ### Tune the classifier
  tune.score <- matrix(0, length(tune.para$k))
  
  for (k.idx in 1:length(tune.para$k)){
    ### Perform the optimization in parallel
    result <- classify_knn(data, label, tune.para$k[k.idx])
                      
    
    ### Collect the results
      
      ### Based on averaged BAR			
    tune.score[k.idx] <- switch(tune.para$type,
                                acc.min		 = min(result$perf$acc.train),
                                acc.mean     = mean(result$perf$acc.train),					
                                bar.mean     = mean(result$perf$bar.train),
                                acc.quartile = quantile(result$perf$acc.train, 0.25),
                                bar.quartile = quantile(result$perf$bar.train, 0.25))			
    
    
    if (tune.para$is.verbose) cat("k=",  tune.para$k[k.idx], 
                                  ", score=", tune.score[k.idx], "\n")
    
  }

  ### Select the optimum parameters
  opti.idx <- which(tune.score==max(tune.score), arr.ind=TRUE)	
  k.max.idx <- NULL
  
  if (tune.para$select == "min"){
    k.max.idx  <- opti.idx[1]
    
  }else if (tune.para$select == "max"){
    k.max.idx  <- opti.idx[nrow(opti.idx),1]
  }
  
  ### Return the optimum parameter
  list(k = tune.para$k[k.max.idx])
}

#tune_randomForest using balanced accuracy
tune_randomForest_BA <- function(data, label, tune.para)
{  
  
  ### Tune the classifier
  tune.score <- matrix(0, length(tune.para$ntree.list), 
                       length(tune.para$mtry.list))
  for (mtry.idx in 1:length(tune.para$mtry.list)){
    ### Perform the optimization in parallel
    result <- mclapply(tune.para$ntree.list, 
                       function(ntree){ classify_randomForest(data, label, 
                                                              ntree, tune.para$mtry.list[mtry.idx])})

    ### Collect the results
    for (ntree.idx in 1:length(tune.para$ntree.list)){
      
      ### Based on averaged BAR
			
        tune.score[ntree.idx, mtry.idx] <- switch(tune.para$type,
                                                  acc.min		 = min(result[[ntree.idx]]$perf$acc.test),
                                                  acc.mean     = mean(result[[ntree.idx]]$perf$acc.test),					
                                                  bar.mean     = mean(result[[ntree.idx]]$perf$bar.test),
                                                  acc.quartile = quantile(result[[ntree.idx]]$perf$acc.test, 0.25),
                                                  bar.quartile = quantile(result[[ntree.idx]]$perf$bar.test, 0.25))			
      
      
      if (tune.para$is.verbose) cat("ntree=",  tune.para$ntree.list[ntree.idx], 
                                    "mtry=", tune.para$mtry.list[mtry.idx], 
                                    ", score=", tune.score[ntree.idx, mtry.idx], "\n")
    }
  }
  
  ### Select the optimum parameters
  opti.idx <- which(tune.score==max(tune.score), arr.ind=TRUE)	
  ntree.max.idx <- mtry.max.idx <- NULL

  if (tune.para$select == "min"){
    ntree.max.idx  <- opti.idx[1,1]
    mtry.max.idx <- opti.idx[1,2]
    
  }else if (tune.para$select == "max"){
    ntree.max.idx  <- opti.idx[nrow(opti.idx),1]
    mtry.max.idx <- opti.idx[nrow(opti.idx),2]
  }
  
  ### Return the optimum parameter
  list(ntree =tune.para$ntree.list[ntree.max.idx],
      mtry=tune.para$mtry.list[mtry.max.idx])
}

#If you do not want to tune parameters for randomForest, use the 
#function below
tune_randomForest <- function(data, label, tune.para)
{  
  
  ### Return the optimum parameter
  list(ntree =tune.para$ntree.list,
       mtry=tune.para$mtry.list)
}

###===========================================================================
### Function to scale a vector to [lower, upper]	
###===========================================================================	
scale.var <- function(X, norm.coeff, a, b)
{
	### Loop through all columns
	for (j in 1:ncol(X)){
		### Make all data falls into the same range			
		X[X[,j] < norm.coeff$min[j],j] <- norm.coeff$min[j]
		X[X[,j] > norm.coeff$max[j],j] <- norm.coeff$max[j]
		
		### Scale it
		if (norm.coeff$max[j]-norm.coeff$min[j] == 0)
			X[,j] <- 0
		else
			X[,j] <- ((X[,j]-norm.coeff$min[j])*(b-a)/(norm.coeff$max[j]-norm.coeff$min[j])) + a
	}

	X
}

###===========================================================================
### SVM RFE
###===========================================================================
svm_rfe <- function(data, label, kernel.type, class.weights, tune.para)
{	
	### Some constants
	feature.number.orig <- ncol(data$train)
	
	### For RFE, we need to split the training data into half
	### because the smallest class may only have two samples !!
	cvfold.list <- gen_cvfolds(label$train, 2)
		
	#query.number <- sum(label$train=="query")
	#control.number <- sum(label$train=="control")
		
	#rfe.test.idx  <- c(which(label$train=="query")[sample(query.number, ceiling(query.number/2))],
	#			       which(label$train=="control")[sample(control.number, ceiling(control.number/2))])
	#rfe.train.idx <- setdiff(1:length(label$train), rfe.test.idx)
	
	### Formulate the data
	rfe.data  <- list(train = data$train[cvfold.list==1, ],
				  	  test  = data$train[cvfold.list==2, ],
				  	  fmask = rep(TRUE, feature.number.orig))
	rfe.label <- list(train = label$train[cvfold.list==1],
	 			      test  = label$train[cvfold.list==2])	 			  
	
	###	Determine feature subsets
    feature.number.set = seq(feature.number.orig, 
      						 tune.para$rfe.end.size, 
      						 -tune.para$rfe.step.size)
      							 
	### Define outputs
	fmasks <- scores <- train.scores <- test.scores <- costs <- gammas <- NULL
	weights.org <- matrix(0, length(feature.number.set), feature.number.orig)
   	weights.sqr <- matrix(0, length(feature.number.set), feature.number.orig)
   	  	
	### Loop through the rest
	for (feature.idx in 1:length(feature.number.set)){
	    
	  	if (feature.idx > 1){
	    	### Sort the weight
	    	ranking <- sort(weights.sqr[feature.idx-1,], 
	  						decreasing=TRUE, index.return=TRUE)$ix
	    					
	    	### Update the fmask
  		   	rfe.data$fmask <- rep(FALSE, feature.number.orig)
  		   	rfe.data$fmask[ranking[1:feature.number.set[feature.idx]]] <- TRUE
  		}
  		   	
  		### Perform classification  		   	
		opti.para <- tune_svm(rfe.data, rfe.label, kernel.type, class.weights, tune.para)      	
      	result 	  <- classify_svm(rfe.data, rfe.label, kernel.type, opti.para$cost, opti.para$gamma, class.weights)      		
	
		### Always square the weight
	    weights.org[feature.idx, rfe.data$fmask] <- apply(result$weights, 2, mean)
	    weights.sqr[feature.idx, rfe.data$fmask] <- apply(result$weights * result$weights, 2, mean)
		fmasks			<- rbind(fmasks, rfe.data$fmask)
    	scores			<- c(scores, mean(result$perf$acc.test))
    	  	
    	train.scores 	<- rbind(train.scores, result$perf$acc.train)
    	test.scores 	<- rbind(test.scores,  result$perf$acc.test)    	  	
    	  	
    	costs			<- c(costs, opti.para$cost)
    	gammas			<- c(gammas, opti.para$gamma)
    	
		cat("feature.number=", feature.number.set[feature.idx], ", score=", scores[feature.idx], "\n")    		
	}
		
	### Select the smallest feature number with the highest performance
	opti.idx <- tail(which(scores==max(scores)), 1)
	
	cat("Opimum feature.number=", feature.number.set[opti.idx], ", score=", scores[opti.idx], "\n")
	
	### Return the results
	return( list(opti.fmask=fmasks[opti.idx, ],
				 score=scores,
	             train.scores=train.scores,
	             test.scores=test.scores,
	             feature.number.set=feature.number.set) )
}

###===========================================================================
### Perform feature selection and classifier parameter tuning
### fs.method = "svmrfe" : perform SVM rfe and parameter tuning
###             "none"   : no FS. Only perform parameter tuning
###             "apply"  : no FS and tuning. Just apply the given parameters
###===========================================================================
classify <- function(all.data, all.label, 
					 train.idx, test.idx,
					 norm.coeff,
					 class.weights,
 					 tune.para,
					 kernel.type,
					 fs.method,
					 para = NULL,ifprint=0)
{
	###-------------------------------------------------------------
	### Prepare the data
	###-------------------------------------------------------------
	data  <- list(train = all.data[train.idx, ],
				  test  = all.data[test.idx , ],
				  fmask = rep(TRUE, ncol(all.data)))
	label <- list(train = all.label[train.idx],
	 			  test  = all.label[test.idx])

	### Print a stat
	cat("Training sample number = ", nrow(data$train), "\n")
	cat("Test     sample number = ", nrow(data$test), "\n")

	### Scale the variables		
  data$train <- scale.var(data$train, norm.coeff, -1, 1)
	data$test  <- scale.var(data$test,  norm.coeff, -1, 1)
	
	feature.number.orig <- ncol(data$train)

	###-------------------------------------------------------------
	### Perform feature selection
	###-------------------------------------------------------------
	opti.para <- NULL
	if (fs.method=="apply"){
		### Just apply
		data$fmask <- para$fmask		
		opti.para  <- para		

	}else{
      	### Switch different feature selection method
		data$fmask <- if (fs.method=="svmrfe")    { svm_rfe(data, label, kernel.type, class.weights, tune.para)$opti.fmask } 
					  else if (fs.method=="none") { rep(TRUE, feature.number.orig) }

		### Tune the paramters
		opti.para <- if (kernel.type == "knn"){
		  tune_knn(data,label, tune.para)
		}else if(kernel.type=="randomForest")
      {
		    tune_randomForest(data,label, tune.para)
		}else if(kernel.type!="nb"){
		  tune_svm(data, label, kernel.type, class.weights, tune.para)#######################
		}   	             
	}

	### Perform classification
	result 	  <- if (kernel.type == "knn"){
	  ### knn classification
    #classify_knn(data, label, opti.para[1]$best.parameters)    
	  classify_knn(data, label, opti.para$k)
	}else if (kernel.type == "nb"){
	  ###naive bayes classification
	  classify_NB(data, label)
	}else if(kernel.type=="randomForest"){
	  classify_randomForest(data, label,opti.para$ntree, opti.para$mtry)
  }else{
    #svm classification
	  classify_svm(data, label, kernel.type, opti.para$cost, opti.para$gamma, class.weights)
	}

	### Collect results
	classify.result <- list(train.accuracy=NULL, test.accuracy=NULL,
	                        train.accIncob=NULL, test.accIncob=NULL,train.sensitivity=NULL, 
                          test.sensitivity=NULL, train.specificity=NULL, test.specificity=NULL,
						  train.rocvalue=NULL,test.rocvalue=NULL,train.aucvalue=NULL,test.aucvalue=NULL,
							            weight=NULL, fmask=NULL, cost=NULL, gamma=NULL, k=NULL)		
	
	classify.result$train.accuracy <- result$perf$acc.train
	classify.result$test.accuracy  <- result$perf$acc.test
	classify.result$train.accIncob <- result$perf$accIncob.train
	classify.result$test.accIncob  <- result$perf$accIncob.test
	classify.result$train.sensitivity <- result$perf$sen.train
	classify.result$test.sensitivity  <- result$perf$sen.test
	classify.result$train.specificity <- result$perf$spe.train
	classify.result$test.specificity  <- result$perf$spe.test
	classify.result$train.rocvalue <- result$perf$train.roc
	classify.result$test.rocvalue <- result$perf$test.roc
	classify.result$train.aucvalue <- result$perf$train.auc
	classify.result$test.aucvalue <- result$perf$test.auc
	classify.result$fmask    	   <- data$fmask
	classify.result$cost     	   <- opti.para$cost
	classify.result$gamma    	   <- opti.para$gamma		
	classify.result$k         <- opti.para$k	
	classify.result$ntree         <- opti.para$ntree
	classify.result$mtry         <- opti.para$mtry
	if ((kernel.type == "linear") | (charmatch("linearR", kernel.type, nomatch=0))){	
		classify.result$weight <- rep(0, feature.number.orig)
		classify.result$weight[data$fmask] <- apply(result$weights, 2, mean)
	}			
	
	cat("Final train accuracy = ", mean(classify.result$train.accuracy), "\n")
	cat("Final test accuracy  = ", mean(classify.result$test.accuracy), "\n")
  if(ifprint==1){
  #cat(mean(classify.result$train.accuracy),"\n", file="acctrain.txt",append=TRUE)
	#cat(mean(classify.result$test.accuracy),"\n", file="acctest.txt",append=TRUE)
  cat((mean(classify.result$train.accuracy)+mean(classify.result$test.accuracy))/2,"\n", file="acc.txt",append=TRUE)

  
	#cat(mean(classify.result$train.sensitivity),"\n", file="sentrain.txt",append=TRUE)
	#cat(mean(classify.result$test.sensitivity),"\n", file="sentest.txt",append=TRUE)
  cat((mean(classify.result$train.sensitivity)+mean(classify.result$test.sensitivity))/2,"\n", file="sen.txt",append=TRUE)
  
	#cat(mean(classify.result$train.specificity),"\n", file="spetrain.txt",append=TRUE)
	#cat(mean(classify.result$test.specificity),"\n", file="spetest.txt",append=TRUE)
	cat((mean(classify.result$train.specificity)+mean(classify.result$test.specificity))/2,"\n", file="spe.txt",append=TRUE)}
  
	return(classify.result)
}			

###===========================================================================
### Function to remove Inf values
###===========================================================================
replace.inf <- function(X){
	X <- as.matrix(X)
	for (i in 1:ncol(X)){
		inf.idx <- (X[,i] == Inf)	
		if (sum(inf.idx) > 0){
			cat("Replace ", which(inf.idx), " with ", max(X[!inf.idx,i], na.rm = TRUE), "\n")
			X[inf.idx,i] <- max(X[!inf.idx,i], na.rm = TRUE)
		}
	}
	return(X)
}

###===========================================================================
### Function to perform Cross-validation
###===========================================================================
perform_cv <- function(all.data, all.label, class.weights,
					   kernel.type, fs.method,
					   trial.number, fold.number, 
					   tune.para)
{
	### Init some variables
	set.seed(0)

	### Generate a different fold split
  cvfold.list <- lapply(1:trial.number, function(x) gen_cvfolds(all.label, fold.number))
  
  #for testing
  if(FALSE){
	for (k in 1:trial.number){
	if(kernel.type=="knn")
	{cat(cvfold.list[[k]],"\n", file="listknn1.txt",append=TRUE)}
	else if(kernel.type=="nb")
	{cat(cvfold.list[[k]],"\n", file="listnb1.txt",append=TRUE)}
	else{cat(cvfold.list[[k]],"\n", file="listsvm1.txt",append=TRUE)}
	}}
  
  accuracyR <- list()
  accuracyIncobR <- list()
  sensitivityR <- list()
  specificityR <- list()
  aucR<- list()
	
	for (counter in 1:trial.number){
    

    
		### Init the data
	  accuracyR[[counter]] <- list(train=NULL, test=NULL)
	  accuracyIncobR[[counter]] <- list(train=NULL, test=NULL)
	  sensitivityR[[counter]] <- list(train=NULL, test=NULL)
	  specificityR[[counter]] <- list(train=NULL, test=NULL)
	  aucR[[counter]] <- list(train=NULL, test=NULL)
 
		for (k in 1:fold.number){
	
			### Display status
			cat("Running", k, "fold ...\n")	

			### Prepare the division id			
			div.idx <- 	if (fold.number==2){ 
							   list(train = which((cvfold.list[[counter]] > 0) & (cvfold.list[[counter]] != k)),
									test  = which( cvfold.list[[counter]] == k),
									tune  =	which( cvfold.list[[counter]] == k))
						}else{ list(train = which((cvfold.list[[counter]] > 0) & (cvfold.list[[counter]] != k)),
									test  = which( cvfold.list[[counter]] == k),
									tune  =	which(cvfold.list[[counter]] == (if (k==fold.number) 1 else (k+1))))
						}

			traindrug<-all.data[div.idx$train,]
			#write.csv(traindrug,file=paste("./result","/", kernel.type, "counter_",counter, "_k_",k, ".csv",sep=""),sep='\t',quote=F)
      
			### Determine the normalization coeff		
	
			  norm.coeff <- list(max = apply(all.data[div.idx$train, ], 2, quantile, 1),
			                     min = apply(all.data[div.idx$train, ], 2, quantile, 0))
			  
			
	
			### Perform feature selection and/or parameter tuning
			train.idx <- setdiff(div.idx$train, div.idx$tune)
			test.idx  <- div.idx$tune			
	    
			opti.para <- classify(all.data, all.label, 
								train.idx, test.idx,
								norm.coeff,
								class.weights,
								tune.para,
								kernel.type,
						 		fs.method)
	
			### Perform the actual classification
			train.idx <- div.idx$train
			test.idx  <- div.idx$test
	
			perf <- classify(all.data, all.label, 
							train.idx, test.idx,
							norm.coeff,
							class.weights,							
							tune.para,
						    kernel.type=kernel.type,
						    fs.method="apply", 
						    para=opti.para,ifprint=1)

			accuracyR[[counter]]$train  <- rbind(accuracyR[[counter]]$train,  perf$train.accuracy)
			accuracyR[[counter]]$test   <- rbind(accuracyR[[counter]]$test,   perf$test.accuracy)
			#accuracyR[[counter]]$weight <- rbind(accuracyR[[counter]]$weight, perf$weight)
			
			accuracyIncobR[[counter]]$train  <- rbind(accuracyIncobR[[counter]]$train,  perf$train.accIncob)
			accuracyIncobR[[counter]]$test  <- rbind(accuracyIncobR[[counter]]$test,  perf$test.accIncob) 
      
			sensitivityR[[counter]]$train  <- rbind(sensitivityR[[counter]]$train,  perf$train.sensitivity)
			sensitivityR[[counter]]$test  <- rbind(sensitivityR[[counter]]$test,  perf$test.sensitivity)
			
			specificityR[[counter]]$train  <- rbind(specificityR[[counter]]$train,  perf$train.specificity)
			specificityR[[counter]]$test  <- rbind(specificityR[[counter]]$test,  perf$test.specificity)
					      
      aucR[[counter]]$train <- rbind(aucR[[counter]]$train,  perf$train.auc)
			aucR[[counter]]$test <- rbind(aucR[[counter]]$test,  perf$test.auc)
		}
	}

	### Compute the average


  finalaccuracytemp<-NULL
  finalaccIncobtemp<-NULL
  finalsensitivitytemp<-NULL
  finalspecificitytemp<-NULL
  finalauctemp<-NULL
  for (counter in 1:trial.number){
    finalaccuracytemp <- rbind(finalaccuracytemp,sapply(accuracyR[[counter]], mean,na.rm=TRUE))
    finalaccIncobtemp <- rbind(finalaccIncobtemp,sapply(accuracyIncobR[[counter]], mean,na.rm=TRUE))
    finalsensitivitytemp <- rbind(finalsensitivitytemp,sapply(sensitivityR[[counter]], mean,na.rm=TRUE))
    finalspecificitytemp <- rbind(finalspecificitytemp,sapply(specificityR[[counter]], mean,na.rm=TRUE))
	finalauctemp <- rbind(finalauctemp,sapply(aucR[[counter]], mean, na.rm=TRUE))
  }

  ### Return the result as a list
  final <- data.frame((mean(finalsensitivitytemp)+mean(finalspecificitytemp))/2,mean(finalaccIncobtemp),
                      mean(finalsensitivitytemp),mean(finalspecificitytemp),mean(colMeans(finalauctemp,na.rm=TRUE)))
  colnames(final)[1] <- "accuracy"
  colnames(final)[2] <- "accuracyIncob"
  colnames(final)[3] <- "sensitivity"
  colnames(final)[4] <- "Specificity"
  colnames(final)[5] <- "auc"
  return(final)
}


###==========================================================================
### Function to compute d-profiles
###==========================================================================
###  idx - numeric
###    * The index of the current query label
###        
###  job.id - characters
###   * A unique string for each batch of jobs
###
###  X - matrix, [cell number x feature number]
###    * Single cell feature matrix 
###
###  X.label - character vector, [cell number x 1]
###    * The label assigned to each cell (usually condition names) 
###
###  query.label.list - character vector, [query number x 1]
###    * The list of labels for all conditions of interest (non-control)
###
###  control.idx.list - numeric vector, [control number x 1]
###    * The list of indices for all the control cells in X
###
###  dprofile.options$temp.dir - characters
###    * The location for saving temporary files. For maximum speed, it 
###      should point to a local, and not a remote, location. 
###      If temp.dir is NULL, then temporary results will NOT be saved.
###
###  dprofile.options$is.cv - logical
###    * Perform cross validation for d-profile extraction or not?
###        
###  dprofile.options$kernel.type - characters
###    * Kernel type for d-profile extraction. Valid entries include
###      "linear", "linearR1", "linearR2"
###
###  dprofile.options$fs.method - characters
###    * Feature selection method. Valid entries include
###      "none", "svmrfe"
###
###  dprofile.options$tune.para - list
###    * Parameters for SVM tuning
###
###  dprofile.options$cv.trial.number - numeric
###    * Trial number for cross validation  
###      
###  dprofile.options$cv.fold.number - numeric
###    * fold number for cross validation  
###==========================================================================
get_dprofile <- function(idx, job.id, 
						 X, X.label, 
						 query.label.list, control.idx.list,                         
                         dprofile.options)
{

	### Display
	cat("idx=", idx, "\n")
	
	### Prepare the indices
	query.idx <- which(X.label == query.label.list[idx])
	control.idx <- control.idx.list
	#control.idx <- control.idx.list[1:length(query.idx)]	
		
	### Get the number
	query.number <- length(query.idx)
	control.number <- length(control.idx)
	
	### Get the all data
	all.data  <- X[c(query.idx, control.idx), ]
	all.label <- factor(c(rep("query", query.number),
	                      rep("control", control.number)))
	
	### Do CV ?
	result <- if (dprofile.options$is.cv){						
		perform_cv(	all.data=all.data, 
				 	all.label=all.label, 
				 	class.weights=NULL, 
		   			kernel.type=dprofile.options$kernel.type, 
		   			fs.method=dprofile.options$fs.method,
		   			trial.number=dprofile.options$cv.trial.number, 
		   			fold.number=dprofile.options$cv.fold.number,
		   			tune.para=dprofile.option$tune.para)								
		
	}else{	
		### Split the data into training and test sets
		test.idx  <- rep(TRUE, length(all.label))
		train.idx <- rep(TRUE, length(all.label))	
	
		### Determine the normalization coeff		
		norm.coeff <- list(max = apply(all.data, 2, quantile, 1),
						   min = apply(all.data, 2, quantile, 0))	

		### Try to classify it
		classify( 	all.data  = all.data,
					all.label = all.label, 
					train.idx = train.idx,
					test.idx  = test.idx,
					norm.coeff   = norm.coeff,
					class.weight = NULL,
					dprofile.options$tune.para,
					kernel.type  = dprofile.options$kernel.type,
					fs.method    = dprofile.options$fs.method,
					para = NULL)
	}
	
	## Save the results, so that we can still continue if some of them
	## aborted
	if (!is.null(dprofile.options$temp.dir)){
		if (file.exists(dprofile.options$temp.dir)){
			save(result, file=paste(dprofile.options$temp.dir, "/", 
				job.id, "-", idx, ".data", sep=""),
				compress="gzip")
		}else{
			cat("Invalid temp.dir =", dprofile.options$temp.dir, 
			    ". Cannot save temporary files.\n")
		}
	}
	return(result)
}
