# Supplementary material for: Supervised prediction of drug-induced nephrotoxicity based on interleukin-6 and -8 expression levels
Source: BMC Bioinformatics. 2014 Dec 8;15(Suppl 16):S16. doi: 10.1186/1471-2105-15-S16-S16 (PMC4290648; doi:10.1186/1471-2105-15-S16-S16)
Supplement: Additional file 2 — Nephrotoxicity_R_Code_v1.0.zip · File format: zip file · Title of data: Supervised classification source code · Description of data: R source code to regenerate the results in our study. [file 1471-2105-15-S16-S16-S2.zip › Nephrotoxicity_R_Code_v1.0/Nephrotoxicity_R_Code_v1.0/DataHPTC1.csv]

	IL-6	IL-8	Label
Gentamicin	16.9	8.6	Toxic
Tobramycin	8	8.9	Toxic
Rifampicin	38.9	110.8	Toxic
Tetracycline	6.3	1.5	Toxic
Puromycin	8.5	9.5	Toxic
Cephalosporin C	3.9	2.3	Toxic
5-Fluorouracil	3.6	2.4	Toxic
Cisplatin	3.8	20.1	Toxic
Ifosfamide	1.7	1.5	Toxic
Paraquat	3.1	16.3	Toxic
Arsenic(III) oxide	3	6	Toxic
Bismuth(III) oxide	1.1	11.9	Toxic
Cadmium(II) chloride	6.6	9.7	Toxic
Copper(II) chloride	10.4	7.5	Toxic
Germanium(IV) oxide	1.7	2.9	Toxic
Gold(I) chloride	10	2.2	Toxic
Lead acetate	3.5	3.3	Toxic
Potassium dichromate	1.7	3.8	Toxic
Tacrolimus	24.6	3.9	Toxic
Cyclosporin A	1.1	5.6	Toxic
Citrinin	3.9	2.3	Toxic
Tenofovir	1.6	4.3	Toxic
Vancomycin	1.4	1.6	Toxic-Non
Phenacetin	1.2	1.3	Toxic-Non
Acetaminophen	1.3	1.5	Toxic-Non
Ibuprofen	2.6	3.1	Toxic-Non
Furosemide	1.7	1.9	Toxic-Non
Lithium chloride	0.7	0.5	Toxic-Non
Lindane	1	1.1	Toxic-Non
Ethylene glycol	1	1.1	Toxic-Non
Valacyclovir	1.7	1.3	Toxic-Non
Lincomycin	1.3	1.2	Toxic-Non
Ciprofloxacin	4.7	5.3	Toxic-Non
Ribavirin	1.5	1.4	Toxic-Non
Glycine	1.7	2	Toxic-Non
Dexamethasone	0.9	1.1	Toxic-Non
Melatonin	1.2	1.5	Toxic-Non
Levodopa (DOPA)	1.8	1.3	Toxic-Non
Triiodothyronine	3.4	1.8	Toxic-Non
Acarbose	1.6	1.5	Toxic-Non
Atorvastatin	1	3.6	Toxic-Non
