# Supplementary material for: Supervised prediction of drug-induced nephrotoxicity based on interleukin-6 and -8 expression levels
Source: BMC Bioinformatics. 2014 Dec 8;15(Suppl 16):S16. doi: 10.1186/1471-2105-15-S16-S16 (PMC4290648; doi:10.1186/1471-2105-15-S16-S16)
Supplement: Additional file 2 — Nephrotoxicity_R_Code_v1.0.zip · File format: zip file · Title of data: Supervised classification source code · Description of data: R source code to regenerate the results in our study. [file 1471-2105-15-S16-S16-S2.zip › Nephrotoxicity_R_Code_v1.0/Nephrotoxicity_R_Code_v1.0/DataHPTC2_IL6'.csv]

	IL-6	IL-8	Label
Gentamicin	1.7	1	Toxic
Tobramycin	1.4	1	Toxic
Rifampicin	3.6	1	Toxic
Tetracycline	2.3	1	Toxic
Puromycin	79.5	1	Toxic
Cephalosporin C	3.6	1	Toxic
5-Fluorouracil	4.8	1	Toxic
Cisplatin	27.9	1	Toxic
Ifosfamide	1.3	1	Toxic
Paraquat	7.5	1	Toxic
Arsenic(III) oxide	1.6	1	Toxic
Bismuth(III) oxide	1.9	1	Toxic
Cadmium(II) chloride	12.9	1	Toxic
Copper(II) chloride	12.4	1	Toxic
Germanium(IV) oxide	3.6	1	Toxic
Gold(I) chloride	13.6	1	Toxic
Lead acetate	8.6	1	Toxic
Potassium dichromate	0.8	1	Toxic
Tacrolimus	37.6	1	Toxic
Cyclosporin A	3.4	1	Toxic
Citrinin	1.3	1	Toxic
Tenofovir	0.7	1	Toxic
Vancomycin	1.4	1	Toxic-Non
Phenacetin	0.8	1	Toxic-Non
Acetaminophen	2.9	1	Toxic-Non
Ibuprofen	16.1	1	Toxic-Non
Furosemide	2.6	1	Toxic-Non
Lithium chloride	17.4	1	Toxic-Non
Lindane	0.8	1	Toxic-Non
Ethylene glycol	1.8	1	Toxic-Non
Valacyclovir	1.6	1	Toxic-Non
Lincomycin	1.3	1	Toxic-Non
Ciprofloxacin	1.3	1	Toxic-Non
Ribavirin	1.2	1	Toxic-Non
Glycine	2.7	1	Toxic-Non
Dexamethasone	2.7	1	Toxic-Non
Melatonin	1.1	1	Toxic-Non
Levodopa (DOPA)	1.2	1	Toxic-Non
Triiodothyronine	3.1	1	Toxic-Non
Acarbose	1.2	1	Toxic-Non
Atorvastatin	1	1	Toxic-Non
