# Supplementary material for: Supervised prediction of drug-induced nephrotoxicity based on interleukin-6 and -8 expression levels
Source: BMC Bioinformatics. 2014 Dec 8;15(Suppl 16):S16. doi: 10.1186/1471-2105-15-S16-S16 (PMC4290648; doi:10.1186/1471-2105-15-S16-S16)
Supplement: Additional file 2 — Nephrotoxicity_R_Code_v1.0.zip · File format: zip file · Title of data: Supervised classification source code · Description of data: R source code to regenerate the results in our study. [file 1471-2105-15-S16-S16-S2.zip › Nephrotoxicity_R_Code_v1.0/Nephrotoxicity_R_Code_v1.0/DataHPTC2_IL8'.csv]

	IL-8	IL-6	Label
Gentamicin	2	1	Toxic
Tobramycin	1.5	1	Toxic
Rifampicin	13.1	1	Toxic
Tetracycline	3.6	1	Toxic
Puromycin	146.1	1	Toxic
Cephalosporin C	9.2	1	Toxic
5-Fluorouracil	3.8	1	Toxic
Cisplatin	32.7	1	Toxic
Ifosfamide	1.8	1	Toxic
Paraquat	13.2	1	Toxic
Arsenic(III) oxide	25.7	1	Toxic
Bismuth(III) oxide	22.5	1	Toxic
Cadmium(II) chloride	165.2	1	Toxic
Copper(II) chloride	119	1	Toxic
Germanium(IV) oxide	5.7	1	Toxic
Gold(I) chloride	8.3	1	Toxic
Lead acetate	23.8	1	Toxic
Potassium dichromate	2.7	1	Toxic
Tacrolimus	29.3	1	Toxic
Cyclosporin A	67.4	1	Toxic
Citrinin	4.9	1	Toxic
Tenofovir	1	1	Toxic
Vancomycin	1.8	1	Toxic-Non
Phenacetin	0.9	1	Toxic-Non
Acetaminophen	2.6	1	Toxic-Non
Ibuprofen	4.3	1	Toxic-Non
Furosemide	2.6	1	Toxic-Non
Lithium chloride	20.5	1	Toxic-Non
Lindane	1.5	1	Toxic-Non
Ethylene glycol	2	1	Toxic-Non
Valacyclovir	1.2	1	Toxic-Non
Lincomycin	1.4	1	Toxic-Non
Ciprofloxacin	1.6	1	Toxic-Non
Ribavirin	1.4	1	Toxic-Non
Glycine	1.3	1	Toxic-Non
Dexamethasone	2.9	1	Toxic-Non
Melatonin	1.4	1	Toxic-Non
Levodopa (DOPA)	3.1	1	Toxic-Non
Triiodothyronine	24	1	Toxic-Non
Acarbose	1.3	1	Toxic-Non
Atorvastatin	1.6	1	Toxic-Non
