# Supplementary material for: Supervised prediction of drug-induced nephrotoxicity based on interleukin-6 and -8 expression levels
Source: BMC Bioinformatics. 2014 Dec 8;15(Suppl 16):S16. doi: 10.1186/1471-2105-15-S16-S16 (PMC4290648; doi:10.1186/1471-2105-15-S16-S16)
Supplement: Additional file 2 — Nephrotoxicity_R_Code_v1.0.zip · File format: zip file · Title of data: Supervised classification source code · Description of data: R source code to regenerate the results in our study. [file 1471-2105-15-S16-S16-S2.zip › Nephrotoxicity_R_Code_v1.0/Nephrotoxicity_R_Code_v1.0/DoubleHPTC2.csv]

	IL-6	IL-8	Label
Gentamicin	1.7	2	Toxic
Tobramycin	1.4	1.5	Toxic
Rifampicin	3.6	13.1	Toxic
Tetracycline	2.3	3.6	Toxic
Puromycin	79.5	146.1	Toxic
Cephalosporin C	3.6	9.2	Toxic
5-Fluorouracil	4.8	3.8	Toxic
Cisplatin	27.9	32.7	Toxic
Ifosfamide	1.3	1.8	Toxic
Paraquat	7.5	13.2	Toxic
Arsenic(III) oxide	1.6	25.7	Toxic
Bismuth(III) oxide	1.9	22.5	Toxic
Cadmium(II) chloride	12.9	165.2	Toxic
Copper(II) chloride	12.4	119	Toxic
Germanium(IV) oxide	3.6	5.7	Toxic
Gold(I) chloride	13.6	8.3	Toxic
Lead acetate	8.6	23.8	Toxic
Potassium dichromate	0.8	2.7	Toxic
Tacrolimus	37.6	29.3	Toxic
Cyclosporin A	3.4	67.4	Toxic
Citrinin	1.3	4.9	Toxic
Tenofovir	0.7	1	Toxic
Vancomycin	1.4	1.8	Toxic-Non
Phenacetin	0.8	0.9	Toxic-Non
Acetaminophen	2.9	2.6	Toxic-Non
Ibuprofen	16.1	4.3	Toxic-Non
Furosemide	2.6	2.6	Toxic-Non
Lithium chloride	17.4	20.5	Toxic-Non
Lindane	0.8	1.5	Toxic-Non
Ethylene glycol	1.8	2	Toxic-Non
Valacyclovir	1.6	1.2	Toxic-Non
Lincomycin	1.3	1.4	Toxic-Non
Ciprofloxacin	1.3	1.6	Toxic-Non
Ribavirin	1.2	1.4	Toxic-Non
Glycine	2.7	1.3	Toxic-Non
Dexamethasone	2.7	2.9	Toxic-Non
Melatonin	1.1	1.4	Toxic-Non
Levodopa (DOPA)	1.2	3.1	Toxic-Non
Triiodothyronine	3.1	24	Toxic-Non
Acarbose	1.2	1.3	Toxic-Non
Atorvastatin	1	1.6	Toxic-Non
Gent	1.7	2	Toxic
Tobr	1.4	1.5	Toxic
Rifa	3.6	13.1	Toxic
Tetr	2.3	3.6	Toxic
Puro	79.5	146.1	Toxic
Ceph	3.6	9.2	Toxic
5-Fluo	4.8	3.8	Toxic
Cisp	27.9	32.7	Toxic
Ifos	1.3	1.8	Toxic
Para	7.5	13.2	Toxic
Arse	1.6	25.7	Toxic
Bism	1.9	22.5	Toxic
Cadm	12.9	165.2	Toxic
Copp	12.4	119	Toxic
Germ	3.6	5.7	Toxic
Gold	13.6	8.3	Toxic
Lead	8.6	23.8	Toxic
Pota	0.8	2.7	Toxic
Tacr	37.6	29.3	Toxic
Cycl	3.4	67.4	Toxic
Citr	1.3	4.9	Toxic
Teno	0.7	1	Toxic
Vanc	1.4	1.8	Toxic-Non
Phen	0.8	0.9	Toxic-Non
Acet	2.9	2.6	Toxic-Non
Ibup	16.1	4.3	Toxic-Non
Furo	2.6	2.6	Toxic-Non
Lithi	17.4	20.5	Toxic-Non
Lind	0.8	1.5	Toxic-Non
Ethy	1.8	2	Toxic-Non
Vala	1.6	1.2	Toxic-Non
Linc	1.3	1.4	Toxic-Non
Cipr	1.3	1.6	Toxic-Non
Riba	1.2	1.4	Toxic-Non
Glyc	2.7	1.3	Toxic-Non
Dexa	2.7	2.9	Toxic-Non
Mela	1.1	1.4	Toxic-Non
Levo	1.2	3.1	Toxic-Non
Trii	3.1	24	Toxic-Non
Acar	1.2	1.3	Toxic-Non
Ator	1	1.6	Toxic-Non
