# Supplementary material for: Supervised prediction of drug-induced nephrotoxicity based on interleukin-6 and -8 expression levels
Source: BMC Bioinformatics. 2014 Dec 8;15(Suppl 16):S16. doi: 10.1186/1471-2105-15-S16-S16 (PMC4290648; doi:10.1186/1471-2105-15-S16-S16)
Supplement: Additional file 2 — Nephrotoxicity_R_Code_v1.0.zip · File format: zip file · Title of data: Supervised classification source code · Description of data: R source code to regenerate the results in our study. [file 1471-2105-15-S16-S16-S2.zip › Nephrotoxicity_R_Code_v1.0/Nephrotoxicity_R_Code_v1.0/Nephrotoxicity.R]

source("./cXprofiling'.R")
set.seed(0)
ClassificationO <- function(all.data, all.label, class.options)
{ 
  
  ### Do CV ?
  result <- if (class.options$is.cv){						
    perform_cv(	all.data=all.data, 
                all.label=all.label, 
                class.weights=NULL, 
                kernel.type=class.options$kernel.type, 
                fs.method=class.options$fs.method,
                trial.number=class.options$cv.trial.number, 
                fold.number=class.options$cv.fold.number,
                tune.para=class.options$tune.para)								
    
  }else{	
    ### Split the data into training and test sets
    test.idx  <- rep(TRUE, length(all.label))
    train.idx <- rep(TRUE, length(all.label))	
    
    ### Determine the normalization coeff		
    norm.coeff <- list(max = apply(all.data, 2, quantile, 1),
                       min = apply(all.data, 2, quantile, 0))	
    
    ### Try to classify it
    classify(all.data  = all.data,
               all.label = all.label, 
               train.idx = train.idx,
               test.idx  = test.idx,
               norm.coeff   = norm.coeff,
               class.weight = NULL,
               class.options$tune.para,
               kernel.type  = class.options$kernel.type,
               fs.method    = class.options$fs.method,
               para = NULL)
  }  
  ## Save the results, so that we can still continue if some of them
  ## aborted

  return(result)
}
