# Supplementary material for: Supervised prediction of drug-induced nephrotoxicity based on interleukin-6 and -8 expression levels
Source: BMC Bioinformatics. 2014 Dec 8;15(Suppl 16):S16. doi: 10.1186/1471-2105-15-S16-S16 (PMC4290648; doi:10.1186/1471-2105-15-S16-S16)
Supplement: Additional file 2 — Nephrotoxicity_R_Code_v1.0.zip · File format: zip file · Title of data: Supervised classification source code · Description of data: R source code to regenerate the results in our study. [file 1471-2105-15-S16-S16-S2.zip › Nephrotoxicity_R_Code_v1.0/Nephrotoxicity_R_Code_v1.0/Readme.txt]

R source code for "Supervised prediction of drug-induced nephrotoxicity based on
interleukin-6 and -8 expression levels" by Ran et al., 2014.

(c) 2014, BII, A*STAR. All rights reserved.
version: 1.0 (26 Sept 2014)
================================================================================
The code is designed to automatically predict nephrotoxicity based on gene 
expression levels using naive Bayes, k-NN, SVM, or random forest classifiers.
================================================================================

R library requirements:
-----------------------
* e1071 version 1.6-1
* class version 7.3-9
* caret version 6.0-21
* ROCR version 1.0-5
* pROC version 1.7.3
* randomForest version 4.6-10

Script descriptions:
--------------------
1. "RunClassification.R" is the main script for conducting supervised 
   classification and cross validation. The computed results are saved under 
   the folder "result". They include balanced accuracy, accuracy, sensitivity, 
   specificity and AUC.

   The following parameters in the script may be modified for testing different
   conditions/classifiers:
   * working directory,
   * tempory directory,
   * input csv file, 
   * cellline name,
   * featurecol (the number of features),
   * labelcol (column index for the labels),
   * kernel type, 
   * parameters for each classifier (e.g., k, cost, trial number, and fold 
     number)

2. "ROCcurvedrawingMain.R" is the script for measuring classification 
   performances based on the whole data set. The computed results include
   balanced accuracy, accuracy, sensitivity, specificity and AUC.
