# Supplementary material for: Supervised prediction of drug-induced nephrotoxicity based on interleukin-6 and -8 expression levels
Source: BMC Bioinformatics. 2014 Dec 8;15(Suppl 16):S16. doi: 10.1186/1471-2105-15-S16-S16 (PMC4290648; doi:10.1186/1471-2105-15-S16-S16)
Supplement: Additional file 2 — Nephrotoxicity_R_Code_v1.0.zip · File format: zip file · Title of data: Supervised classification source code · Description of data: R source code to regenerate the results in our study. [file 1471-2105-15-S16-S16-S2.zip › Nephrotoxicity_R_Code_v1.0/Nephrotoxicity_R_Code_v1.0/ROCcurvedrawingMain.R]

##########set the working directory
setwd("X:/2012_11_Nephrotoxicity//analysis//131115_HK2-LLCPK1-HTPC_analysis//IBN//cleaning//codes")
source("./ROCdrawing.R")
###set the tempory path
temp.dir<-"X:/2012_11_Nephrotoxicity//analysis//131115_HK2-LLCPK1-HTPC_analysis//IBN//cleaning//codes"
#This is for the final model building and ROC curve drawing for SVM, randomForest, knn and naivebayes


is.cv=TRUE
is.svmrfe=TRUE
rfe.end.size=600 # for rfe feature selection
percentVariance = 95
core.number = 1

set.seed(0)

classification.options <- list( temp.dir    = temp.dir,
                                is.save     = TRUE,
                                is.cv       = FALSE,
                                #####change the classification method (kernel type): 
                                #####the avaible options are: knn,nb, randomForest, linear, polynomial,sigmoid,radial
                                kernel.type = "randomForest", #change the classification method
                                fs.method   = "none",
                                tune.para   = NULL,
                                featurecol = 2,
                                labelcol = 3
                                )

### Initiate the tune parameters  

  classification.options$is.cv     <- TRUE
  
  classification.options$tune.para <- list(cross = 0,
                                    k=1:5, #for knn
                                    type = "acc.mean",
                                    select = "max",
                                    cost.list = 10^(-5:5), #for svm cost
                                    gamma.list = 10^(-5:5), #for svm gamma
                                    ntree.list = 250,#for randomForest number of trees
                                    mtry.list = 1, #for randomForest mtry
                                    is.verbose = TRUE)
  
  classification.options$cv.trial.number <- 10 #repeating times
  classification.options$cv.fold.number  <- 3 #########do not change, this is for tuning parameter


d1.compo<-read.csv("DoubleHPTC1.csv",row.names=1) #input
d2.compo<-read.csv("DoubleHPTC2.csv",row.names=1) 
d3.compo<-read.csv("DoubleHPTC3.csv",row.names=1) 


d.compo<-list(d1=d1.compo,d2=d2.compo,d3=d3.compo)
result<-NULL
##########All the results can be observed through result. If you want to 
##########see the ROC performance, continue the codes below, but may 
##########need some manual work
result<-ROCcomparison(d.compo, classification.options)


######------------------------------------
###To pick one trail to show the ROC curve. If a ROC curve is required, first manually produce a csv file
###like HPTC_RF.csv as below from these txt files. and as the input for the drawing 
######------------------------------------
#HPTC1
write.table(result$xvalue[[1]][[7]],file=paste("./result","/", "HPTC1xvalue",
                              classification.options$kernel.type,"_",classification.options$tune.para$ntree.list,"_",
                              classification.options$tune.para$mtry.list, "result", ".txt", sep=""),sep='\t',quote=F)

write.table(result$yvalue[[1]][[7]],file=paste("./result","/", "HPTC1yvalue",
                                               classification.options$kernel.type,"_",classification.options$tune.para$ntree.list,"_",
                                               classification.options$tune.para$mtry.list, "result", ".txt", sep=""),sep='\t',quote=F)
write.table(result$auctrail[[1]][[7]],file=paste("./result","/", "HPTC1auctrail",
                                               classification.options$kernel.type,"_",classification.options$tune.para$ntree.list,"_",
                                               classification.options$tune.para$mtry.list, "result", ".txt", sep=""),sep='\t',quote=F)
#HPTC2
write.table(result$xvalue[[2]][[7]],file=paste("./result","/", "HPTC2xvalue",
                                               classification.options$kernel.type,"_",classification.options$tune.para$ntree.list,"_",
                                               classification.options$tune.para$mtry.list, "result", ".txt", sep=""),sep='\t',quote=F)

write.table(result$yvalue[[2]][[7]],file=paste("./result","/", "HPTC2yvalue",
                                               classification.options$kernel.type,"_",classification.options$tune.para$ntree.list,"_",
                                               classification.options$tune.para$mtry.list, "result", ".txt", sep=""),sep='\t',quote=F)
write.table(result$auctrail[[2]][[7]],file=paste("./result","/", "HPTC2auctrail",
                                               classification.options$kernel.type,"_",classification.options$tune.para$ntree.list,"_",
                                               classification.options$tune.para$mtry.list, "result", ".txt", sep=""),sep='\t',quote=F)
#HPTC3
write.table(result$xvalue[[3]][[7]],file=paste("./result","/", "HPTC3xvalue",
                                               classification.options$kernel.type,"_",classification.options$tune.para$ntree.list,"_",
                                               classification.options$tune.para$mtry.list, "result", ".txt", sep=""),sep='\t',quote=F)

write.table(result$yvalue[[3]][[7]],file=paste("./result","/", "HPTC3yvalue",
                                               classification.options$kernel.type,"_",classification.options$tune.para$ntree.list,"_",
                                               classification.options$tune.para$mtry.list, "result", ".txt", sep=""),sep='\t',quote=F)
write.table(result$auctrail[[3]][[7]],file=paste("./result","/", "HPTC3auctrail",
                                               classification.options$kernel.type,"_",classification.options$tune.para$ntree.list,"_",
                                               classification.options$tune.para$mtry.list, "result", ".txt", sep=""),sep='\t',quote=F)


#to produce figures
setwd("X:/2012_11_Nephrotoxicity//analysis//131115_HK2-LLCPK1-HTPC_analysis//IBN//cleaning//codes")
source("./ROCdrawing.R")

RF.compo<-read.csv("HPTC1_RF.csv") #input which you get manually from the txt files above
svm.compo<-read.csv("HPTC1_svm.csv")
ibn.compo<-read.csv("HPTC1_ibn.csv")
auc.list<-list(RF=1.0,svm=0.969,ibn=0.94)  #auc is from the codes above

if(FALSE){
RF.compo<-read.csv("HPTC2_RF.csv")
svm.compo<-read.csv("HPTC2_svm.csv")
ibn.compo<-read.csv("HPTC2_ibn.csv")
auc.list<-list(RF=1.0,svm=0.952,ibn=0.81)
}
if(FALSE){
RF.compo<-read.csv("HPTC3_RF.csv")
svm.compo<-read.csv("HPTC3_svm.csv")
ibn.compo<-read.csv("HPTC3_ibn.csv")
auc.list<-list(RF=1.0,svm=0.907,ibn=0.82)
}
plotforRFSVM(RF.compo,svm.compo,ibn.compo,auc.list,"HPTC1") #change HPTCn here corresponding to the cellline
