# Supplementary material for: Supervised prediction of drug-induced nephrotoxicity based on interleukin-6 and -8 expression levels
Source: BMC Bioinformatics. 2014 Dec 8;15(Suppl 16):S16. doi: 10.1186/1471-2105-15-S16-S16 (PMC4290648; doi:10.1186/1471-2105-15-S16-S16)
Supplement: Additional file 2 — Nephrotoxicity_R_Code_v1.0.zip · File format: zip file · Title of data: Supervised classification source code · Description of data: R source code to regenerate the results in our study. [file 1471-2105-15-S16-S16-S2.zip › Nephrotoxicity_R_Code_v1.0/Nephrotoxicity_R_Code_v1.0/ROCdrawing.R]

library(e1071)
library(rpart)
#library(LiblineaR)
library(caret)
library(pROC)
library(ROCR)

#library(mlbench)

source("./cXprofiling'_AUCROC.R")

perform_roc <- function(all.data, all.label, class.weights,
                         kernel.type, fs.method,
                         trial.number, fold.number, 
                         tune.para,measure.type)
  { 
    ### Init some variables
    set.seed(0)

    class.weights=NULL
    ### Generate a data split to train parameters
    cvfold.list <- lapply(1:trial.number, function(x) gen_cvfolds(all.label[1:(length(all.label)/2)], fold.number))

    accuracyR <- list()
    accuracyIncobR <- list()
    sensitivityR <- list()
    specificityR <- list()
    aucR <- list()
    rocR <- list()
    
    for (counter in 1:trial.number){
      
      
      
      ### Init the data
      accuracyR[[counter]] <- list(train=NULL, test=NULL)
      accuracyIncobR[[counter]] <- list(train=NULL, test=NULL)
      sensitivityR[[counter]] <- list(train=NULL, test=NULL)
      specificityR[[counter]] <- list(train=NULL, test=NULL)
      aucR[[counter]] <- list(train=NULL, test=NULL)
      rocR[[counter]] <- list(train=list(), test=list)
    
      ### Determine the normalization coeff    
      #this is designed for this whole data, not applicable to other classification
      norm.coeff <- list(max = apply(all.data[(1:trunc((length(all.label))/2)), ], 2, quantile, 1),
                        # min = apply(all.data[(((length(all.label))/2+1):(length(all.label))), ], 2, quantile, 0)
                         min = apply(all.data[(1:trunc((length(all.label))/2)), ], 2, quantile, 0)
                         
                         )
      
        ### Perform feature selection and/or parameter tuning
        train.idx <- which((cvfold.list[[counter]] > 0) & (cvfold.list[[counter]] != 3))
        test.idx  <- which(cvfold.list[[counter]]==3)
        

        opti.para <- classify(all.data, all.label, 
                              train.idx, test.idx,
                              norm.coeff,
                              class.weights,
                              tune.para,
                              kernel.type,
                              fs.method)
        
        ### Perform the actual classification
        train.idx <- 1:(length(all.label)/2)
        test.idx  <- ((length(all.label))/2+1):(length(all.label))

        perf <- classify(all.data, all.label, 
                         train.idx, test.idx,
                         norm.coeff,
                         class.weights,							
                         tune.para,
                         kernel.type=kernel.type,
                         fs.method="apply", 
                         para=opti.para,ifprint=1)

        accuracyR[[counter]]$train  <- rbind(accuracyR[[counter]]$train,  perf$train.accuracy)
        accuracyR[[counter]]$test   <- rbind(accuracyR[[counter]]$test,   perf$test.accuracy)
        #accuracyR[[counter]]$weight <- rbind(accuracyR[[counter]]$weight, perf$weight)
        
        accuracyIncobR[[counter]]$train  <- rbind(accuracyIncobR[[counter]]$train,  perf$train.accIncob)
        accuracyIncobR[[counter]]$test  <- rbind(accuracyIncobR[[counter]]$test,  perf$test.accIncob)
      
        sensitivityR[[counter]]$train  <- rbind(sensitivityR[[counter]]$train,  perf$train.sensitivity)
        sensitivityR[[counter]]$test  <- rbind(sensitivityR[[counter]]$test,  perf$test.sensitivity)
        
        specificityR[[counter]]$train  <- rbind(specificityR[[counter]]$train,  perf$train.specificity)
        specificityR[[counter]]$test  <- rbind(specificityR[[counter]]$test,  perf$test.specificity)
      
        aucR[[counter]]$train <- rbind(aucR[[counter]]$train,  perf$train.auc)
        aucR[[counter]]$test <- rbind(aucR[[counter]]$test,  perf$test.auc)

        rocR[[counter]]$train <- c(rocR[[counter]]$train,  list(perf$train.roc))
        rocR[[counter]]$test <- c(rocR[[counter]]$test,  perf$test.roc)
      
    }

    finalaccuracytest<-NULL
    finalaccIncobtest<-NULL
    finalsensitivitytest<-NULL
    finalspecificitytest<-NULL
    finalauctest<-NULL
    finalroctest<-NULL

    if(kernel.type=="knn")
    {
      for (counter in 1:trial.number){
        finalaccuracytest <- rbind(finalaccuracytest,sapply(accuracyR[[counter]]$train, mean,na.rm=TRUE))
        finalaccIncobtest <- rbind(finalaccIncobtest,sapply(accuracyIncobR[[counter]]$train, mean,na.rm=TRUE))
        finalsensitivitytest <- rbind(finalsensitivitytest,sapply(sensitivityR[[counter]]$train, mean,na.rm=TRUE))
        finalspecificitytest <- rbind(finalspecificitytest,sapply(specificityR[[counter]]$train, mean,na.rm=TRUE))
        finalauctest <- rbind(finalauctest,sapply(aucR[[counter]]$test, mean,na.rm=TRUE))
        finalroctest <- c(finalroctest,rocR[[counter]]$train)
      }
    }else{
      for (counter in 1:trial.number){
        finalaccuracytest <- rbind(finalaccuracytest,sapply(accuracyR[[counter]]$test, mean,na.rm=TRUE))
        finalaccIncobtest <- rbind(finalaccIncobtest,sapply(accuracyIncobR[[counter]]$test, mean,na.rm=TRUE))
        finalsensitivitytest <- rbind(finalsensitivitytest,sapply(sensitivityR[[counter]]$test, mean,na.rm=TRUE))
        finalspecificitytest <- rbind(finalspecificitytest,sapply(specificityR[[counter]]$test, mean,na.rm=TRUE))
        finalauctest <- rbind(finalauctest,sapply(aucR[[counter]]$test, mean,na.rm=TRUE))
        finalroctest <- c(finalroctest,rocR[[counter]]$test[[2]])
      }
    }
    

    ### Return the result as a list
    final <- list(acc=(mean(finalsensitivitytest)+mean(finalspecificitytest))/2,
                  accIncob=mean(finalaccIncobtest),
                  sensitivity=mean(finalsensitivitytest),
                  specificity=mean(finalspecificitytest),
                  auc=mean(finalauctest),
                  roc=list(finalroctest),
                  auctrail=list(finalauctest))
   return(final)
  }

ROCcomparison<-function(allthedata,classify.options)
{
  set.seed(0)
  featurecol = classify.options$featurecol #the maximum column number of the features
  labelcol = classify.options$labelcol #the column number of the label
  class.weights=NULL
  perff=NULL
  temp=NULL
  xvalue=list()
  yvalue=list()
  auc<-c(1:length(allthedata))
  acc<-c(1:length(allthedata))
  accIncob<-c(1:length(allthedata))
  sen<-c(1:length(allthedata))
  spe<-c(1:length(allthedata))
  auclisttrail<-c(1:length(allthedata))
  
  for(i in 1:length(allthedata))
  {
    xvalue[[i]]<-list()
    yvalue[[i]]<-list()

    all.dat <- allthedata[[i]][,1:featurecol] #get the data: 
    all.lab <- allthedata[[i]][,labelcol]  #get the label
    
    temp<-perform_roc(all.dat, all.lab, class.weights,
                kernel.type=classify.options$kernel.type, fs.method=classify.options$fs.method,
                classify.options$cv.trial.number, classify.options$cv.fold.number, 
                tune.para=classify.options$tune.para,measure.type = "specificity")
    if(classify.options$kernel.type!="nb"&classify.options$kernel.type!="knn"){
      for(j in 1:classify.options$cv.trial.number){
      xvalue[[i]]<-c(xvalue[[i]],list(temp$roc[[1]][[j]]@x.values[[1]]))
      yvalue[[i]]<-c(yvalue[[i]],list(temp$roc[[1]][[j]]@y.values[[1]]))}
    }

    auclisttrail[i]<-temp$auctrail
    auc[i]<-temp$auc
    acc[i]<-mean(temp$acc)
    accIncob[i]<-mean(temp$accIncob)
    sen[i]<-temp$sensitivity
    spe[i]<-temp$specificity
  }

  result<-list()
  result$xvalue<-xvalue
  result$yvalue<-yvalue
  result$auc<-auc
  result$acc<-acc
  result$accIncob<-accIncob
  result$sen<-sen
  result$spe<-spe
  result$auctrail<-auclisttrail
  return(result)
  
  if(FALSE){
  #draw graphic compared with Dani's method
  X11(width=4, height=4)
  par(mar=c(4,4,2,2), mgp=c(1.5,0.5,0), bty="n",lwd = 2,pch = 1)
  plot(x=0, y=0, xlim=c(0,1), ylim=c(0,1.1),
       type="n",
       xlab="False positive rate",
       ylab="", 
       yaxt="n",yaxs="i", xaxs="i")
  axis(side=2, at=seq(0,1,0.2), las=2)
  mtext("True positive rate", side=2, line=2)
  #First to draw 
  lines(x=pred.roc@x.values[[1]], 
        y=pred.roc@y.values[[1]],
        col="black", xpd=TRUE)
  auc1 <- round(auc[1],3)
  text(x=0.47,y=0.49, cex=0.8, col="black",paste("SVM AUC = ",auc1))
  
  #text(x = 0.55, y = 0.5, cex=0.8, col="black",labels=auc1[i])
  #points(x=pred.roc@x.values[[1]], y=pred.roc@y.values[[1]],pch = 1, col = "black", lty = 1, lwd = 2)
  legend(x = 0.65, y = 0.9, legend = "SVM", cex = 0.8, lty = 1, lwd = 2, pch = NULL, col = c("black"), inset = 0.01, horiz = TRUE, box.col = "white")
  #Dani HPTC1
  a<-c(0,0.05,0.1,0.16,0.16,0.26,0.68,1)
  b<-c(0,0.68,0.91,0.91,0.96,0.96,1,1)
  #Dani HPTC2
  #a<-c(0,0.16,0.16,0.21,0.42,0.47,0.74,1)
  #b<-c(0,0.73,0.77,0.77,0.82,0.86,0.96,1)
  #Dani HPTC3
  #a<-c(0,0.21,0.21,0.26,0.32,0.32,0.47,1)
  #b<-c(0,0.64,0.64,0.68,0.77,0.96,1,1)
  par(lty = 1,pch = 2)
  lines(a,b,col="gray","l")
  #points(x=a, y=b,pch = 2, col = "gray", lty = 1, lwd = 2)
  legend(x = 0.65, y = 0.8,, legend = "TC", cex = 0.8, lty = 1, lwd = 2, pch = NULL, col = c("gray"), inset = 0.01, horiz = TRUE, box.col = "white")
  text(x=0.47,y=0.39, cex=0.8, col="black",paste("TC AUC = ",daniauc1)) #########################
  
  #dev.copy2pdf(file= paste("./ROCcurves/HPTC1/", "HPTC1_trial",i, ".pdf", sep="")) ###
  }
}

plotforRFSVM<-function(RF.compo,svm.compo,ibn.compo,auc,cellline)
{
  RF.data<-list(xvalue=NULL,yvalue=NULL,auc=NULL)
  svm.data<-list(xvalue=NULL,yvalue=NULL,auc=NULL)
  ibn.data<-list(xvalue=NULL,yvalue=NULL,auc=NULL)
  
  RF.data$xvalue<-RF.compo[,1]
  RF.data$yvalue<-RF.compo[,2]
  RF.data$auc<-auc$RF
  
  svm.data$xvalue<-svm.compo[,1]
  svm.data$yvalue<-svm.compo[,2]
  svm.data$auc<-auc$svm
  
  ibn.data$xvalue<-ibn.compo[,1]
  ibn.data$yvalue<-ibn.compo[,2]
  ibn.data$auc<-auc$ibn

  X11(width=4, height=4)
  par(mar=c(4,4,2,2), mgp=c(1.5,0.5,0), bty="n",lwd = 2,pch = 1)
  plot(x=0, y=0, xlim=c(0,1), ylim=c(0,1.1),
       type="n",
       xlab="False positive rate",
       ylab="", 
       yaxt="n",yaxs="i", xaxs="i")
  axis(side=2, at=seq(0,1,0.2), las=2)
  mtext("True positive rate", side=2, line=2)
  
  #First to draw RF
  lines(x=RF.data$xvalue, 
        y=RF.data$yvalue,
        col="gray", xpd=TRUE,lty=1)
  auctemp <- round(RF.data$auc,3)
  text(x=0.65,y=0.7, cex=0.8, col="black",paste("RF AUC = ",auctemp))
  
  #Second to draw svm
  lines(x=svm.data$xvalue, 
        y=svm.data$yvalue,
        col="black", xpd=TRUE,lty=2)
  auctemp <- round(svm.data$auc,3)
  text(x=0.65,y=0.5, cex=0.8, col="black",paste("SVM AUC = ",auctemp))
  
  #last to draw Dani
  lines(x=ibn.data$xvalue, 
        y=ibn.data$yvalue,
        col="black", xpd=TRUE)

  auctemp <- round(ibn.data$auc,3)
  text(x=0.65,y=0.3, cex=0.8, col="black",paste("TC AUC = ",auctemp))

  dev.copy2pdf(file= paste("./result","/", "ROC_",cellline, ".pdf", sep=""))
}
