# Supplementary material for: Supervised prediction of drug-induced nephrotoxicity based on interleukin-6 and -8 expression levels
Source: BMC Bioinformatics. 2014 Dec 8;15(Suppl 16):S16. doi: 10.1186/1471-2105-15-S16-S16 (PMC4290648; doi:10.1186/1471-2105-15-S16-S16)
Supplement: Additional file 2 — Nephrotoxicity_R_Code_v1.0.zip · File format: zip file · Title of data: Supervised classification source code · Description of data: R source code to regenerate the results in our study. [file 1471-2105-15-S16-S16-S2.zip › Nephrotoxicity_R_Code_v1.0/Nephrotoxicity_R_Code_v1.0/RunClassification.R]

###-----------------------------------------------------------------------
### nephrotoxicity based on randomForest/SVM/knn/Naive Bayes method
###-----------------------------------------------------------------------

###set the path
setwd("X:/2012_11_Nephrotoxicity//analysis//131115_HK2-LLCPK1-HTPC_analysis//IBN//cleaning//codes")
source("./Nephrotoxicity.R")
source("./cXprofiling'.R")


d1.compo<-read.csv("DataHPTC1.csv",row.names=1) ####The input
cellline="DataHPTC1"###change to the name of the cellline, e.g.DataHPTC2, DataHPTC3
featurecol = 2 #the maximum column number of the features, equals to the number of features
labelcol = 3 #the column number of the label
all.data <- d1.compo[,1:featurecol] #get the data: 
all.label <- d1.compo[,labelcol]  #get the label

###set the tempory path
temp.dir=("X:/2012_11_Nephrotoxicity//analysis//131115_HK2-LLCPK1-HTPC_analysis//IBN//cleaning//codes")


is.cv=TRUE
is.svmrfe=TRUE
rfe.end.size=600 # for rfe feature selection
percentVariance = 95
core.number = 1


set.seed(0)


  ###-----------------------------------------------------------------------
  ### nephrotoxicity based on SVM/knn/Naive Bayes method/randomForest
  ###-----------------------------------------------------------------------
  ### Some options  	
  class.options <- list( temp.dir    = temp.dir,
                            is.save     = TRUE,
                            is.cv       = FALSE,
                         #####change the classification method (kernel type): 
                         #####the avaible options are: knn,nb, randomForest, linear, polynomial,sigmoid,radial
                            kernel.type = "randomForest", 
                            fs.method   = "none",
                            tune.para   = NULL)
  
  ### Initiate the tune parameters	
  if (is.cv){
    class.options$is.cv     <- TRUE
    
    class.options$tune.para <- list(cross = 0,
                                    k=5, #for knn's n
                                    type = "acc.mean",
                                    select = "max",
                                    cost.list = 10^(-5:5), #for svm's cost
                                    gamma.list = 10^(-5:5), #for svm gamma
                                    ntree.list = 250, #for randomForest number of trees
                                    mtry.list = 1, #for randomForest
                                    is.verbose = TRUE)
    
    class.options$cv.trial.number <- 10 #################repeating times
    class.options$cv.fold.number  <- 3  #################n fold cross validation
    

    
  }else{
    ### Tuning parameter for SVMRFE (not used in this paper)
    if (is.svmrfe){
      class.options$fs.method <- "svmrfe"		
      class.options$tune.para <- list(cross = 0,
                                         type = "acc.mean",
                                         select = "min",
                                         cost.list = 2^(seq(-12,4,1)),
                                         gamma.list = 1,
                                         is.verbose = FALSE,
                                         rfe.step.size = 5,
                                         rfe.end.size = rfe.end.size)
      
    }else{			
      class.options$tune.para <- list(cross = 0,
                                         type = "acc.mean",
                                         select = "min",
                                         cost.list = 2^(seq(-12,4,1)),
                                         gamma.list = 1,
                                         is.verbose = FALSE)
    }
  }
  
  ### Run the jobs!
  ### (The following code can also be easily parallarized in a cluster)
  output<-NULL
  output <- ClassificationO(all.data,all.label,class.options)
  #####################the output is put under folder result. Balanced accuracy, accuracy, sensitivity, specificity and AUC will be obtained
  write.table(output,file=paste("./result","/", 
                                cellline, class.options$kernel.type,"_",class.options$tune.para$ntree.list,"_",
                                class.options$tune.para$mtry.list, "result", ".txt", sep=""),sep='\t',quote=F)
