# Supplementary material for: Supervised prediction of drug-induced nephrotoxicity based on interleukin-6 and -8 expression levels
Source: BMC Bioinformatics. 2014 Dec 8;15(Suppl 16):S16. doi: 10.1186/1471-2105-15-S16-S16 (PMC4290648; doi:10.1186/1471-2105-15-S16-S16)
Supplement: Additional file 2 — Nephrotoxicity_R_Code_v1.0.zip · File format: zip file · Title of data: Supervised classification source code · Description of data: R source code to regenerate the results in our study. [file 1471-2105-15-S16-S16-S2.zip › Nephrotoxicity_R_Code_v1.0/Nephrotoxicity_R_Code_v1.0/sen.txt]

93.75 
96.66667 
92.85714 
93.75 
100 
96.66667 
100 
92.85714 
85.71429 
100 
100 
85.71429 
100 
100 
85.71429 
100 
100 
85.71429 
93.75 
92.85714 
82.38095 
93.75 
100 
92.85714 
62.5 
71.42857 
89.52381 
100 
78.57143 
100 
93.75 
96.66667 
92.85714 
93.75 
100 
96.66667 
100 
92.85714 
85.71429 
100 
100 
85.71429 
100 
100 
85.71429 
100 
100 
85.71429 
93.75 
92.85714 
82.38095 
93.75 
100 
92.85714 
62.5 
71.42857 
89.52381 
100 
78.57143 
100 
93.75 
96.66667 
92.85714 
93.75 
100 
96.66667 
100 
92.85714 
85.71429 
100 
100 
85.71429 
100 
100 
85.71429 
100 
100 
85.71429 
93.75 
92.85714 
82.38095 
93.75 
100 
92.85714 
62.5 
71.42857 
89.52381 
100 
78.57143 
100 
100 
95.45455 
95.45455 
100 
95.45455 
95.45455 
95.45455 
95.45455 
97.72727 
95.45455 
100 
100 
100 
100 
100 
95.45455 
100 
100 
100 
100 
100 
100 
100 
100 
100 
100 
100 
100 
100 
100 
