# Supplementary material for: Supervised prediction of drug-induced nephrotoxicity based on interleukin-6 and -8 expression levels
Source: BMC Bioinformatics. 2014 Dec 8;15(Suppl 16):S16. doi: 10.1186/1471-2105-15-S16-S16 (PMC4290648; doi:10.1186/1471-2105-15-S16-S16)
Supplement: Additional file 2 — Nephrotoxicity_R_Code_v1.0.zip · File format: zip file · Title of data: Supervised classification source code · Description of data: R source code to regenerate the results in our study. [file 1471-2105-15-S16-S16-S2.zip › Nephrotoxicity_R_Code_v1.0/Nephrotoxicity_R_Code_v1.0/spe.txt]

92.85714 
83.33333 
91.66667 
92.85714 
83.33333 
91.66667 
92.85714 
91.66667 
83.33333 
85.71429 
91.66667 
91.66667 
92.85714 
83.33333 
100 
85.71429 
91.66667 
91.66667 
85.71429 
91.66667 
91.66667 
92.85714 
91.66667 
91.66667 
85.71429 
91.66667 
100 
92.85714 
100 
83.33333 
92.85714 
83.33333 
91.66667 
92.85714 
83.33333 
91.66667 
92.85714 
91.66667 
83.33333 
85.71429 
91.66667 
91.66667 
92.85714 
83.33333 
100 
85.71429 
91.66667 
91.66667 
85.71429 
91.66667 
91.66667 
92.85714 
91.66667 
91.66667 
85.71429 
91.66667 
100 
92.85714 
100 
83.33333 
92.85714 
83.33333 
91.66667 
92.85714 
83.33333 
91.66667 
92.85714 
91.66667 
83.33333 
85.71429 
91.66667 
91.66667 
92.85714 
83.33333 
100 
85.71429 
91.66667 
91.66667 
85.71429 
91.66667 
91.66667 
92.85714 
91.66667 
91.66667 
85.71429 
91.66667 
100 
92.85714 
100 
83.33333 
100 
100 
100 
100 
100 
100 
100 
100 
100 
100 
100 
100 
100 
100 
100 
100 
100 
100 
100 
100 
100 
100 
100 
100 
100 
100 
100 
100 
100 
100 
